# Supplementary material for: A curated dataset of great ape genome diversity
Source: Sci Data. 2025 Nov 19;12:1835. doi: 10.1038/s41597-025-06124-z (PMC12630759; doi:10.1038/s41597-025-06124-z)
Supplement: Supplementary file 2 — Supplementary Table 1 [file 41597_2025_6124_MOESM2_ESM.xlsx]

## Sheet: S1_SRA-IDs
Table S1. Sequencing read archive (SRA) identifiers used to retrieve raw sequencing data for each individual.
Species	Name	Biosample_ID	SRA_run_accessions
Gorilla_beringei_beringei	Bwiruka	SAMEA3939561	ERR2300765
Gorilla_beringei_beringei	Imfura	SAMEA1692350	ERR223710, ERR223716, ERR223722, ERR223728, ERR223734, ERR223740, ERR223746, ERR223752, ERR223758, ERR223764, ERR223770, ERR223776, ERR223782, ERR223788, ERR223794, ERR223800, ERR223806, ERR225696
Gorilla_beringei_beringei	Kaboko	SAMEA1692352	ERR223714, ERR223720, ERR223726, ERR223732, ERR223738, ERR223744, ERR223750, ERR223756, ERR223762, ERR223768, ERR223774, ERR223780, ERR223786, ERR223792, ERR223798, ERR223804, ERR223810, ERR225700
Gorilla_beringei_beringei	Kahungye	SAMEA3939560	ERR2300762
Gorilla_beringei_beringei	Katungi	SAMEA3939556	ERR2300763
Gorilla_beringei_beringei	Maisha	SAMEA2697037	ERR668423
Gorilla_beringei_beringei	Nyamunwa	SAMEA3939557	ERR2300764
Gorilla_beringei_beringei	Semehe	SAMEA3939558	ERR2300766
Gorilla_beringei_beringei	Tuck	SAMEA1692353	ERR223711, ERR223717, ERR223723, ERR223729, ERR223735, ERR223741, ERR223747, ERR223753, ERR223759, ERR223765, ERR223771, ERR223777, ERR223783, ERR223789, ERR223795, ERR223801, ERR223807, ERR225697
Gorilla_beringei_beringei	Turimaso	SAMEA2697039	ERR668425
Gorilla_beringei_beringei	Umurimo	SAMEA2697038	ERR668424
Gorilla_beringei_beringei	Zirikana	SAMEA1692351	ERR223709, ERR223715, ERR223721, ERR223727, ERR223733, ERR223739, ERR223745, ERR223751, ERR223757, ERR223763, ERR223769, ERR223775, ERR223781, ERR223787, ERR223793, ERR223799, ERR223805, ERR225695
Gorilla_beringei_graueri	Dunia	SAMEA2697042	ERR668428
Gorilla_beringei_graueri	Itebero	SAMEA1692355	ERR223712, ERR223718, ERR223724, ERR223730, ERR223736, ERR223742, ERR223748, ERR223754, ERR223760, ERR223766, ERR223772, ERR223778, ERR223784, ERR223790, ERR223796, ERR223802, ERR223808, ERR225698
Gorilla_beringei_graueri	Kaisi	SAMN01920474	SRR747651, SRR747652, SRR747653, SRR747654, SRR747655, SRR747656, SRR747657, SRR747658
Gorilla_beringei_graueri	Mkubwa	SAMN01920473	SRR747959, SRR747960, SRR747961, SRR747962
Gorilla_beringei_graueri	Mukokya	SAMEA3991715	ERR2300767
Gorilla_beringei_graueri	Ntabwoba	SAMEA1692354	ERR223713, ERR223719, ERR223725, ERR223731, ERR223737, ERR223743, ERR223749, ERR223755, ERR223761, ERR223767, ERR223773, ERR223779, ERR223785, ERR223791, ERR223797, ERR223803, ERR223809, ERR225699
Gorilla_beringei_graueri	Pinga	SAMEA1692351	ERR668427
Gorilla_beringei_graueri	Tumani	SAMEA2697040	ERR668426
Gorilla_beringei_graueri	Victoria	SAMN01920475	SRR748187, SRR748188, SRR748189, SRR748190, SRR748191, SRR748192
Gorilla_gorilla_diehli	Afi18	SAMEA112772618	ERR11028350, ERR11028350
Gorilla_gorilla_diehli	Kag12	SAMEA112772647	ERR11028379,ERR11028379
Gorilla_gorilla_diehli	Nyango	SAMN01920476	SRR748109, SRR748110, SRR748111, SRR748112
Gorilla_gorilla_gorilla	Abe	SAMN01920490	SRR748089, SRR748090, SRR748091, SRR748092
Gorilla_gorilla_gorilla	Akiba	SAMN01920492	SRR748097, SRR748098, SRR748099, SRR748100
Gorilla_gorilla_gorilla	Amani	SAMN01920489	SRR748076, SRR748077, SRR748078, SRR748079, SRR748080
Gorilla_gorilla_gorilla	Anthal	SAMN01920495	SRR748113, SRR748114, SRR748115, SRR748116
Gorilla_gorilla_gorilla	Azizi	SAMN01920479	SRR747939, SRR747940, SRR747941, SRR747942
Gorilla_gorilla_gorilla	Banjo	SAMEA5204233	ERR3078025
Gorilla_gorilla_gorilla	Bulera	SAMN01920478	SRR747935, SRR747936, SRR747937, SRR747938
Gorilla_gorilla_gorilla	Choomba	SAMN01920493	SRR748101, SRR748102, SRR748103, SRR748104
Gorilla_gorilla_gorilla	Coco	SAMN01920487	SRR747990, SRR747991, SRR747992, SRR747993, SRR747994
Gorilla_gorilla_gorilla	delphi	SAMN01920485	SRR747984, SRR747985, SRR747986, SRR747987, SRR747988, SRR747989
Gorilla_gorilla_gorilla	Dian	SAMN01920484	SRR747978, SRR747979, SRR747980, SRR747981, SRR747982, SRR747983, SRR748196, SRR748197
Gorilla_gorilla_gorilla	Helen	SAMN01920500	SRR748171, SRR748172
Gorilla_gorilla_gorilla	Katie986	SAMN01920503	SRR748177, SRR748178
Gorilla_gorilla_gorilla	KatieB650	SAMN01920496	SRR748117, SRR748118, SRR748119, SRR748120
Gorilla_gorilla_gorilla	Kokomo	SAMN01920481	SRR748085, SRR748086, SRR748087, SRR748088
Gorilla_gorilla_gorilla	Kolo	SAMN01920488	SRR747995, SRR747996, SRR747997, SRR747998
Gorilla_gorilla_gorilla	Kowali	SAMN01920477	SRR747931, SRR747932, SRR747933, SRR747934
Gorilla_gorilla_gorilla	Mimi	SAMN01920483, SAMEA5204236	ERR3078028, SRR747973, SRR747974, SRR747975, SRR747976, SRR747977, SRR748194, SRR748195, SRR747972
Gorilla_gorilla_gorilla	naA2	SAMEA112772550	ERR11028282, ERR11028282
Gorilla_gorilla_gorilla	Oko	SAMN01920501	SRR748173, SRR748174
Gorilla_gorilla_gorilla	Paki	SAMN01920494	SRR748105, SRR748106, SRR748107, SRR748108
Gorilla_gorilla_gorilla	Sandra	SAMN01920486	SRR747963, SRR747964, SRR747965, SRR747966
Gorilla_gorilla_gorilla	Suzie	SAMN01920480	SRR747943, SRR747944, SRR747945, SRR747946
Gorilla_gorilla_gorilla	Tzambo	SAMN01920491	SRR748093, SRR748094, SRR748095, SRR748096
Pan_paniscus	Bono	SAMN01920513	SRR740853, SRR740857, SRR740905, SRR740911, SRR740941, SRR740980, SRR741002, SRR741062
Pan_paniscus	Catherine	SAMN01920510	SRR740816, SRR740817, SRR740818, SRR740819, SRR740820, SRR740821
Pan_paniscus	Chipita	SAMN01920512	SRR740831, SRR740832, SRR740833, SRR740834, SRR740835
Pan_paniscus	Desmond	SAMN01920509	SRR740802, SRR740803, SRR740804, SRR740805, SRR740806, SRR740807, SRR740808, SRR740809
Pan_paniscus	Dzeeta	SAMN01920507	SRR740781, SRR740782, SRR740783, SRR740784, SRR740787, SRR740790, SRR740792, SRR740793
Pan_paniscus	Hermien	SAMN01920508	SRR740794, SRR740795, SRR740796, SRR740797, SRR740798, SRR740799, SRR740800, SRR740801
Pan_paniscus	Hortense	SAMN01920505	SRR726607, SRR726608, SRR726609, SRR726610, SRR726612, SRR726613, SRR726614, SRR726615
Pan_paniscus	Kombote	SAMN01920511	SRR740822, SRR740823, SRR740824, SRR740825, SRR740827, SRR740828, SRR740829, SRR740830
Pan_paniscus	Kosana	SAMN01920506	SRR740768, SRR740769, SRR740770, SRR740771, SRR740772, SRR740773, SRR740774, SRR740775
Pan_paniscus	Natalie	SAMN01920514	SRR741194, SRR741205, SRR741254, SRR741276, SRR741327, SRR741390, SRR741444, SRR741494
Pan_troglodytes_ellioti	Akwaya	SAMN01920517	SRR748121, SRR748122, SRR748123, SRR748124
Pan_troglodytes_ellioti	Basho	SAMN01920519	SRR748129, SRR748130, SRR748131, SRR748132
Pan_troglodytes_ellioti	Damian	SAMN01920520	SRR748133, SRR748134, SRR748135, SRR748136, SRR748137
Pan_troglodytes_ellioti	Julie66	SAMN01920521	SRR748138, SRR748139, SRR748140, SRR748141, SRR748142
Pan_troglodytes_ellioti	Koto	SAMN01920523	SRR748147, SRR748148, SRR748149, SRR748150, SRR748151
Pan_troglodytes_ellioti	Taweh	SAMN01920525	SRR748156, SRR748157, SRR748158, SRR748159, SRR748160
Pan_troglodytes_ellioti	Tobi	SAMN01920526	SRR748161, SRR748162, SRR748163, SRR748164
Pan_troglodytes_schweinfurthii	Andromeda	SAMN01920528	SRR726275, SRR726278, SRR726279, SRR726280
Pan_troglodytes_schweinfurthii	Athanga	SAMEA4374797	ERR1709883, ERR1709884
Pan_troglodytes_schweinfurthii	Bihati	SAMEA4374792	ERR1710099, ERR1710100, ERR1710101, ERR1710102
Pan_troglodytes_schweinfurthii	Bwambale	SAMN01920530	SRR726352, SRR726353, SRR726354, SRR726355, SRR726356, SRR726357, SRR726358, SRR726359
Pan_troglodytes_schweinfurthii	CindyB7	SAMEA4374788	ERR1710085, ERR1710086, ERR1710087, ERR1710088
Pan_troglodytes_schweinfurthii	Cleo	SAMEA4374791	ERR1710024, ERR1710025, ERR1710026, ERR1710027, ERR1710028, ERR1710029
Pan_troglodytes_schweinfurthii	CocoB014	SAMEA4374796	ERR1710107, ERR1710108
Pan_troglodytes_schweinfurthii	Diana	SAMEA4374799	ERR1709873, ERR1709874, ERR1709875, ERR1709876, ERR1709877, ERR1709878
Pan_troglodytes_schweinfurthii	Frederike	SAMEA4374794	ERR1710105, ERR1710106
Pan_troglodytes_schweinfurthii	Ikuru	SAMEA4374789	ERR1710149, ERR1710150, ERR1710151, ERR1710152
Pan_troglodytes_schweinfurthii	Kidongo	SAMN01920531	SRR726360, SRR726381, SRR726395, SRR726402, SRR726403, SRR726404, SRR726405, SRR726406, SRR726407
Pan_troglodytes_schweinfurthii	Maya	SAMEA4374795	ERR1710109, ERR1710110, ERR1710111, ERR1710112
Pan_troglodytes_schweinfurthii	Nakku	SAMN01920532	SRR726408, SRR726409, SRR726410, SRR726411, SRR726412, SRR726413, SRR726415, SRR726416
Pan_troglodytes_schweinfurthii	Padda	SAMEA4374787	ERR1709990, ERR1709991, ERR1709992, ERR1709993
Pan_troglodytes_schweinfurthii	Tongo	SAMEA4374790	ERR1710095, ERR1710096, ERR1710097, ERR1710098
Pan_troglodytes_schweinfurthii	Trixie	SAMEA4374793	ERR1710117, ERR1710118, ERR1710119, ERR1710120
Pan_troglodytes_schweinfurthii	Vincent	SAMN01920527	SRR726233, SRR726241, SRR726242, SRR726243
Pan_troglodytes_schweinfurthii	Washu	SAMEA4374798	ERR1710113, ERR1710114, ERR1710115, ERR1710116
Pan_troglodytes_troglodytes	Alfred	SAMEA4374785	ERR1710061, ERR1710062, ERR1710063, ERR1710064, ERR1710065, ERR1710066, ERR1710067, ERR1710068, ERR1710069, ERR1710070, ERR1710071, ERR1710072, ERR1710073, ERR1710074, ERR1710075, ERR1710076, ERR1710077, ERR1710078, ERR1710079, ERR1710080, ERR1710081, ERR1710082, ERR1710083, ERR1710084
Pan_troglodytes_troglodytes	Blanquita	SAMEA4374772	ERR1709960, ERR1709961
Pan_troglodytes_troglodytes	Brigitte	SAMEA4374782	ERR1709936, ERR1709937, ERR1709938, ERR1709939, ERR1709940, ERR1709941, ERR1709942, ERR1709943, ERR1709944, ERR1709945, ERR1709946, ERR1709947, ERR1709948, ERR1709949, ERR1709950, ERR1709951, ERR1709952, ERR1709953, ERR1709954, ERR1709955, ERR1709956, ERR1709957, ERR1709958, ERR1709959
Pan_troglodytes_troglodytes	Cindy	SAMEA4374776	ERR1710038, ERR1710039, ERR1710040, ERR1710041, ERR1710042, ERR1710043, ERR1710044, ERR1710045, ERR1710046, ERR1710047, ERR1710048, ERR1710049, ERR1710050, ERR1710051, ERR1710052, ERR1710053, ERR1710054, ERR1710055, ERR1710056, ERR1710057, ERR1710058, ERR1710059, ERR1710060
Pan_troglodytes_troglodytes	Clara	SAMN01920536	SRR748071, SRR748072, SRR748073, SRR748074, SRR748075
Pan_troglodytes_troglodytes	Doris	SAMN01920534	SRR748061, SRR748062, SRR748063, SRR748064, SRR748065
Pan_troglodytes_troglodytes	Gamin	SAMEA4374781	ERR1709966, ERR1709967, ERR1709968, ERR1709969, ERR1709970, ERR1709971, ERR1709972, ERR1709973, ERR1709974, ERR1709975, ERR1709976, ERR1709977, ERR1709978, ERR1709979, ERR1709980, ERR1709981, ERR1709982, ERR1709983, ERR1709984, ERR1709985, ERR1709986, ERR1709987, ERR1709988, ERR1709989
Pan_troglodytes_troglodytes	JulieA959	SAMN01920535	SRR748066, SRR748067, SRR748068, SRR748069, SRR748070
Pan_troglodytes_troglodytes	Lara	SAMEA4374779	ERR1710125, ERR1710126, ERR1710127, ERR1710128, ERR1710129, ERR1710130, ERR1710131, ERR1710132, ERR1710133, ERR1710134, ERR1710135, ERR1710136, ERR1710137, ERR1710138, ERR1710139, ERR1710140, ERR1710141, ERR1710142, ERR1710143, ERR1710144, ERR1710145, ERR1710146, ERR1710147, ERR1710148
Pan_troglodytes_troglodytes	Luky	SAMEA4374780	ERR1709912, ERR1709913, ERR1709914, ERR1709915, ERR1709916, ERR1709917, ERR1709918, ERR1709919, ERR1709920, ERR1709921, ERR1709922, ERR1709923, ERR1709924, ERR1709925, ERR1709926, ERR1709927, ERR1709928, ERR1709929, ERR1709930, ERR1709931, ERR1709932, ERR1709933, ERR1709934, ERR1709935
Pan_troglodytes_troglodytes	Marlin	SAMEA4374770	ERR1710018, ERR1710019
Pan_troglodytes_troglodytes	Mirinda	SAMEA4374777	ERR1709994, ERR1709995, ERR1709996, ERR1709997, ERR1709998, ERR1709999, ERR1710000, ERR1710001, ERR1710002, ERR1710003, ERR1710004, ERR1710005, ERR1710006, ERR1710007, ERR1710008, ERR1710009, ERR1710010, ERR1710011, ERR1710012, ERR1710013, ERR1710014, ERR1710015, ERR1710016, ERR1710017
Pan_troglodytes_troglodytes	Negrita	SAMEA4374771	ERR1710093, ERR1710094
Pan_troglodytes_troglodytes	Tibe	SAMEA4374773	ERR1709871, ERR1709872
Pan_troglodytes_troglodytes	Ula	SAMEA4374778	ERR1709885, ERR1709886, ERR1709887, ERR1709888, ERR1709889, ERR1709890, ERR1709891, ERR1709892, ERR1709893, ERR1709894, ERR1709895, ERR1709896, ERR1709897, ERR1709898, ERR1709899, ERR1709900, ERR1709901, ERR1709902, ERR1709903, ERR1709904, ERR1709905, ERR1709906, ERR1709907, ERR1709908
Pan_troglodytes_troglodytes	Vaillant	SAMN01920533	SRR748056, SRR748057, SRR748058, SRR748059, SRR748060
Pan_troglodytes_troglodytes	Yogui	SAMEA4374774	ERR1710103, ERR1710104
Pan_troglodytes_verus	A	SAMEA2421540	ERR466113
Pan_troglodytes_verus	Alice	SAMEA4374769	ERR1710034, ERR1710035, ERR1710036, ERR1710037
Pan_troglodytes_verus	Annie	SAMEA4374764	ERR1710089, ERR1710090, ERR1710091, ERR1710092
Pan_troglodytes_verus	B	SAMEA2421541	ERR466114
Pan_troglodytes_verus	Berta	SAMEA4374763	ERR1709962, ERR1709963, ERR1709964, ERR1709965
Pan_troglodytes_verus	Bosco	SAMN01920537	SRR747951, SRR747952, SRR747953, SRR747954
Pan_troglodytes_verus	CindyN014	SAMEA4374768	ERR1710121, ERR1710122, ERR1710123, ERR1710124
Pan_troglodytes_verus	Clint	SAMN01920540	SRR748179, SRR748180, SRR748181, SRR748182, SRR748183, SRR748184, SRR748185, SRR748186
Pan_troglodytes_verus	Jimmie	SAMN01920538	SRR748051, SRR748052, SRR748053, SRR748054, SRR748055
Pan_troglodytes_verus	Koby	SAMN01920539	SRR748081, SRR748082, SRR748083, SRR748084
Pan_troglodytes_verus	Linda	SAMEA4374767	ERR1710020, ERR1710021, ERR1710022, ERR1710023
Pan_troglodytes_verus	Mike	SAMEA4374765	ERR1710030, ERR1710031, ERR1710032, ERR1710033
Pan_troglodytes_verus	SeppToni	SAMEA4374766	ERR1709879, ERR1709880, ERR1709881, ERR1709882
Pongo_abelii	Babu	SAMN01920545	SRR748041, SRR748042, SRR748043, SRR748044, SRR748045
Pongo_abelii	Buschi	SAMN01920546	SRR748046, SRR748047, SRR748048, SRR748049, SRR748050
Pongo_abelii	Dunja	SAMN01920544	SRR748035, SRR748036, SRR748037, SRR748038, SRR748039, SRR748040
Pongo_abelii	Elsi	SAMN01920542	SRR748024, SRR748025, SRR748026, SRR748027, SRR748028, SRR748029
Pongo_abelii	Jeff	SAMEA104361527	ERR2188846, ERR2188849, ERR2188851, ERR2188854
Pongo_abelii	Kiki	SAMN01920543	SRR748030, SRR748031, SRR748032, SRR748033, SRR748034
Pongo_abelii	Maini	SAMEA104361532	ERR2188845, ERR2188848, ERR2188852, ERR2188856
Pongo_abelii	Rochelle	SAMEA104361531	ERR2188831, ERR2188832, ERR2188833, ERR2188836, ERR2188837, ERR2188838
Pongo_abelii	Suma	SAMEA104361530	ERR2274061, ERR2274062, ERR2274063, ERR2274064, ERR2274073
Pongo_abelii	Vicky	SAMEA104361529	ERR2274055, ERR2274056, ERR2274057, ERR2274058, ERR2274067, ERR2274068
Pongo_pygmaeus	Barong	SAMEA104361535	ERR2215725, ERR2215726, ERR2215727, ERR2215728
Pongo_pygmaeus	Claus	SAMEA104361534	ERR2274074, ERR2274076, ERR2274082, ERR2274084
Pongo_pygmaeus	Gusti	SAMEA104361541	ERR2188827, ERR2188828, ERR2188829, ERR2188830, ERR2188834, ERR2188835
Pongo_pygmaeus	Kajan	SAMEA104361542	ERR2274059, ERR2274060, ERR2274071, ERR2274072
Pongo_pygmaeus	Kala	SAMEA104361538	ERR2274075, ERR2274077, ERR2274083, ERR2274085
Pongo_pygmaeus	Lotti	SAMEA104361533	ERR2274065, ERR2274066, ERR2274069, ERR2274070
Pongo_pygmaeus	Micelle	SAMEA104361540	ERR2188839, ERR2188844, ERR2188859, ERR2188862
Pongo_pygmaeus	Napoleon	SAMN01920551	SRR748018, SRR748019, SRR748020, SRR748021, SRR748022, SRR748023
Pongo_pygmaeus	Nonja	SAMN01920547	SRR747999, SRR748000, SRR748001, SRR748002, SRR748003
Pongo_pygmaeus	Panjul	SAMEA104361536	ERR2188840, ERR2188842, ERR2188857, ERR2188860
Pongo_pygmaeus	Sari	SAMN01920549	SRR748008, SRR748009, SRR748010, SRR748011
Pongo_pygmaeus	Tara	SAMEA104361537	ERR2188841, ERR2188843, ERR2188858, ERR2188861
Pongo_pygmaeus	Temmy	SAMN01920548	SRR748004, SRR748005, SRR748006, SRR748007
Pongo_pygmaeus	Tilda	SAMN01920550	SRR748012, SRR748013, SRR748014, SRR748015, SRR748016, SRR748017
Pongo_tapanuliensis	Afa	SAMEA104361543	ERR2188847, ERR2188850, ERR2188853, ERR2188855
captive_Bonobo	Loretta	SAMN35877942	SRR26042620, SRR26042621, SRR26042622, SRR26042623, SRR26042624
captive_Bonobo	Mhudiblu	SAMN11123633	SRR13999272, SRR13998205
captive_Bonobo	PR00251	SAMN13935689	SRR11032812, SRR11032813
captive_Bonobo	Vernon	SAMN35877943	SRR26042600, SRR26042601, SRR26042602, SRR26042603, SRR26042604
captive_Bonobo	Kukumba	SAMN01920516	SRR747643,SRR747646,SRR747647,SRR747648,SRR747649,SRR747644,SRR747650,SRR747645
captive_Bonobo	Salonga	SAMN01920515	SRR741785,SRR741813,SRR741824,SRR741768,SRR741770
captive_Gorilla	DianCaptive	SAMN12714420	SRR10084603
captive_Gorilla	Dolly	SAMN35877944	SRR26044623, SRR26044624, SRR26044625, SRR26044626, SRR26044627
captive_Gorilla	Efata	SAMEA5204235	ERR3078027
captive_Gorilla	KB3781	SAMN04003007	SRR26039725, SRR26039726, SRR26039727, SRR26039728, SRR26039729, SRR26039730, SRR26039731, SRR26039732
captive_Gorilla	Mawenzi	SAMEA5204238, SAMEA112483017	ERR3078030
captive_Gorilla	Mutasi	SAMEA5204237	ERR3078029
captive_Gorilla	Omoye	SAMN12714421	SRR10084602
captive_Gorilla	PD_0179	SAMEA112482932	ERR12633196, ERR12633223, ERR12633284, ERR12633188, ERR12633204, ERR12633212, ERR12633234, ERR12633245, ERR12633276, ERR12633292, ERR12633180, ERR12633268
captive_Gorilla	PD_0180	SAMEA112482933	ERR12633213, ERR12633224, ERR12633269, ERR12633277, ERR12633293, ERR12633235, ERR12633246, ERR12633285
captive_Gorilla	PD_0181	SAMEA112482934	ERR12633247, ERR12633294, ERR12633214, ERR12633286, ERR12633225, ERR12633236, ERR12633270, ERR12633278
captive_Gorilla	PD_0182	SAMEA112482935	ERR12633177, ERR12633178, ERR12633259, ERR12633262, ERR12633265, ERR12633176, ERR12633179, ERR12633256
captive_Gorilla	PD_0183	SAMEA112482936	ERR12633287, ERR12633279, ERR12633295, ERR12633271
captive_Gorilla	PD_0184	SAMEA112482937	ERR12633226, ERR12633288, ERR12633215, ERR12633237, ERR12633248, ERR12633296, ERR12633272, ERR12633280
captive_Gorilla	PD_0185	SAMEA112482938	ERR12633281, ERR12633297, ERR12633273, ERR12633289
captive_Gorilla	PD_0186	SAMEA112482939	ERR12633290, ERR12633274, ERR12633282, ERR12633298
captive_Gorilla	PD_0187	SAMEA112482940	ERR12633181, ERR12633197, ERR12633189, ERR12633205
captive_Gorilla	PD_0188	SAMEA112482941	ERR12633260, ERR12633257, ERR12633263, ERR12633266
captive_Gorilla	PD_0190	SAMEA112482943	ERR12633283, ERR12633275, ERR12633291, ERR12633299
captive_Gorilla	PD_0191	SAMEA112482944	ERR12633191, ERR12633199, ERR12633217, ERR12633228, ERR12633239, ERR12633250, ERR12633183, ERR12633207
captive_Gorilla	PD_0192	SAMEA112482945	ERR12633229, ERR12633240, ERR12633184, ERR12633208, ERR12633218, ERR12633192, ERR12633200, ERR12633251
captive_Gorilla	PD_0193	SAMEA112482946	ERR12633258, ERR12633261, ERR12633267, ERR12633264
captive_Gorilla	PD_0194	SAMEA112482947	ERR12633185, ERR12633201, ERR12633230, ERR12633241, ERR12633209, ERR12633252, ERR12633193, ERR12633219
captive_Gorilla	PD_0195	SAMEA112482948	ERR12633194, ERR12633220, ERR12633231, ERR12633242, ERR12633253, ERR12633202, ERR12633210, ERR12633186
captive_Gorilla	PD_0196	SAMEA112482949	ERR12633221, ERR12633232, ERR12633254, ERR12633243
captive_Gorilla	PD_0197	SAMEA112482950	ERR12633233, ERR12633244, ERR12633222, ERR12633255
captive_Gorilla	PD_0198	SAMEA112482951	ERR12633203, ERR12633195, ERR12633187, ERR12633211
captive_Gorilla	PD_0260	SAMEA112483013, SAMEA112482942	ERR10943422, ERR10943423, ERR10943424, ERR10943425, ERR10943426, ERR10943427, ERR10943428, ERR10943429
captive_Gorilla	Trib	SAMN35877945	SRR26044564, SRR26044566, SRR26044567, SRR26044569, SRR26044570
captive_Gorilla	Undi	SAMEA5204234	ERR3078026
captive_Chimpanzee	AG18354	SAMN30216104	SRR26048658, SRR26048659, SRR26048660, SRR26048661, SRR26048662, SRR26048663, SRR26048664, SRR26048665
captive_Chimpanzee	Ai	SAMD00026330	DRR030780, DRR030781
captive_Chimpanzee	Akira	SAMD00026329	DRR030778, DRR030779
captive_Chimpanzee	Ayumu	SAMD00026331	DRR030783, DRR030782
captive_Chimpanzee	C	SAMEA2421542	ERR466115
captive_Chimpanzee	Carl	SAMEA5204226	ERR3078018
captive_Chimpanzee	Carolina	SAMEA5204228	ERR3078020
captive_Chimpanzee	CH114	SAMN12714418	SRR10084605
captive_Chimpanzee	CH391	SAMN12714419	SRR10084604
captive_Chimpanzee	D	SAMEA2421543	ERR466116
captive_Chimpanzee	E	SAMEA2421544	ERR466117
captive_Chimpanzee	F	SAMEA2421545	ERR466118
captive_Chimpanzee	Frits	SAMEA5204227	ERR3078019
captive_Chimpanzee	G	SAMEA2421546	ERR466119
captive_Chimpanzee	H	SAMEA2421547	ERR466120
captive_Chimpanzee	I	SAMEA2421548	ERR466121
captive_Chimpanzee	PD_0257	SAMEA112483010	ERR10943398, ERR10943399, ERR10943400, ERR10943401, ERR10943402, ERR10943403, ERR10943404, ERR10943405
captive_Chimpanzee	PD_0258	SAMEA112483011	ERR10943406, ERR10943407, ERR10943408, ERR10943409, ERR10943410, ERR10943411, ERR10943412, ERR10943413
captive_Chimpanzee	PD_0259	SAMEA112483012	ERR10943414, ERR10943415, ERR10943416, ERR10943417, ERR10943418, ERR10943419, ERR10943420, ERR10943421
captive_Chimpanzee	PD_0427	SAMEA112483048	ERR10973157, ERR10973163, ERR10973164, ERR10973158, ERR10973159, ERR10973160, ERR10973161, ERR10973162
captive_Chimpanzee	Simliki	SAMEA5204229	ERR3078021
captive_Chimpanzee	Duncan	SAMN15033210	SRR11892936
captive_Chimpanzee	Iyk	SAMN15033211	SRR11892935
captive_Chimpanzee	Maxine	SAMN15033212	SRR11892924
captive_Chimpanzee	Rogger	SAMN15033213	SRR11892913
captive_Chimpanzee	Cheeta	SAMN15033214	SRR11892903
captive_Chimpanzee	Mai	SAMN15033215	SRR11892902
captive_Chimpanzee	Barbara	SAMN15033216	SRR11892901
captive_Chimpanzee	Lulu	SAMN15033217	SRR11892900
captive_Chimpanzee	Amos	SAMN15033218	SRR11892899
captive_Chimpanzee	Carmichael	SAMN15033219	SRR11892898
captive_Chimpanzee	Peony	SAMN15033220	SRR11892934
captive_Chimpanzee	Justin	SAMN15033221	SRR11892933
captive_Chimpanzee	Socrates	SAMN15033222	SRR11892932
captive_Chimpanzee	Jarred	SAMN15033223	SRR11892931
captive_Chimpanzee	Unnamed_female	SAMN15033224	SRR11892930
captive_Chimpanzee	Cynthia	SAMN15033225	SRR11892929
captive_Chimpanzee	Waga	SAMN15033226	SRR11892928
captive_Chimpanzee	Joelson	SAMN15033227	SRR11892927
captive_Chimpanzee	Callie	SAMN15033228	SRR11892926
captive_Chimpanzee	Kerri	SAMN15033229	SRR11892925
captive_Chimpanzee	4x0025	SAMN15033230	SRR11892923
captive_Chimpanzee	4x0043	SAMN15033231	SRR11892922
captive_Chimpanzee	4X0095	SAMN15033232	SRR11892921
captive_Chimpanzee	4X0212	SAMN15033233	SRR11892920
captive_Chimpanzee	4X0267	SAMN15033234	SRR11892919
captive_Chimpanzee	4X0333	SAMN15033235	SRR11892918
captive_Chimpanzee	4X0339	SAMN15033236	SRR11892917
captive_Chimpanzee	4X0354	SAMN15033237	SRR11892916
captive_Chimpanzee	4X0357	SAMN15033238	SRR11892915
captive_Chimpanzee	4x0430	SAMN15033239	SRR11892914
captive_Chimpanzee	4x0519	SAMN15033240	SRR11892912
captive_Chimpanzee	4X0550	SAMN15033241	SRR11892911
captive_Chimpanzee	Ursula	SAMN15033242	SRR11892910
captive_Chimpanzee	4x523	SAMN15033243	SRR11892909
captive_Chimpanzee	Anja	SAMN15033244	SRR11892908
captive_Chimpanzee	88A020	SAMN15033245	SRR11892907
captive_Chimpanzee	95A014	SAMN15033246	SRR11892906
captive_Chimpanzee	Little_Rock_chimp	SAMN15033247	SRR11892905
captive_Chimpanzee	MD_And	SAMN15033248	SRR11892904
captive_Chimpanzee	NS03648	SAMN29543725, SAMN29543738	SRR20006707,SRR20006629
captive_Chimpanzee	C3649	SAMN29543726	SRR20006630,SRR20006619,SRR20006678
captive_Chimpanzee	NS08860	SAMN29543730, SAMN29543812	SRR20006600,SRR20006582
captive_Chimpanzee	NS03621	SAMN29543731	SRR20006589,SRR20006706,SRR20006695
captive_Chimpanzee	NS03622	SAMN29543732	SRR20006684
captive_Chimpanzee	NS03623	SAMN29543733	SRR20006637
captive_Chimpanzee	NS03629	SAMN29543734	SRR20006636
captive_Chimpanzee	NS03639	SAMN29543735	SRR20006633,SRR20006634,SRR20006635
captive_Chimpanzee	NS03641	SAMN29543736	SRR20006632
captive_Chimpanzee	NS03646	SAMN29543737	SRR20006631
captive_Chimpanzee	NS03654	SAMN29543740	SRR20006627
captive_Chimpanzee	NS03656	SAMN29543741	SRR20006626
captive_Chimpanzee	NS03657	SAMN29543742	SRR20006625
captive_Chimpanzee	NS03659	SAMN29543743	SRR20006624
captive_Chimpanzee	NS03660	SAMN29543744	SRR20006623
captive_Chimpanzee	NS04925	SAMN29543749	SRR20006615
captive_Chimpanzee	NS04934	SAMN29543750	SRR20006614
captive_Chimpanzee	NS04954	SAMN29543751	SRR20006613
captive_Chimpanzee	NS04971	SAMN29543753	SRR20006611
captive_Chimpanzee	NS04978	SAMN29543755	SRR20006679
captive_Chimpanzee	NS04988	SAMN29543756	SRR20006677
captive_Chimpanzee	NS04990	SAMN29543757	SRR20006676
captive_Chimpanzee	NS05028	SAMN29543758	SRR20006675
captive_Chimpanzee	NS05032	SAMN29543759	SRR20006674
captive_Chimpanzee	NS05034	SAMN29543760	SRR20006673
captive_Chimpanzee	NS05041	SAMN29543761	SRR20006672
captive_Chimpanzee	NS05043	SAMN29543762	SRR20006671
captive_Chimpanzee	NS05045	SAMN29543763	SRR20006670
captive_Chimpanzee	NS05051	SAMN29543764	SRR20006669
captive_Chimpanzee	NS05058	SAMN29543766	SRR20006666
captive_Chimpanzee	NS05060	SAMN29543767	SRR20006665
captive_Chimpanzee	NS05062	SAMN29543768	SRR20006664
captive_Chimpanzee	NS05083	SAMN29543770	SRR20006662
captive_Chimpanzee	NS05192	SAMN29543771	SRR20006661
captive_Chimpanzee	NS05202	SAMN29543774	SRR20006658
captive_Chimpanzee	NS05203	SAMN29543775	SRR20006657
captive_Chimpanzee	NS05214	SAMN29543776	SRR20006655
captive_Chimpanzee	NS05216	SAMN29543777	SRR20006654
captive_Chimpanzee	NS05224	SAMN29543778	SRR20006653
captive_Chimpanzee	NS05228	SAMN29543779	SRR20006652
captive_Chimpanzee	NS05231	SAMN29543780	SRR20006651
captive_Chimpanzee	NS05233	SAMN29543781	SRR20006650
captive_Chimpanzee	NS05235	SAMN29543782	SRR20006649
captive_Chimpanzee	NS05239	SAMN29543783	SRR20006648
captive_Chimpanzee	NS05241	SAMN29543784	SRR20006647
captive_Chimpanzee	NS05293	SAMN29543785	SRR20006646
captive_Chimpanzee	NS05295	SAMN29543786	SRR20006643
captive_Chimpanzee	NS05297	SAMN29543787	SRR20006609
captive_Chimpanzee	NS05301	SAMN29543788	SRR20006608
captive_Chimpanzee	NS05417	SAMN29543790	SRR20006606
captive_Chimpanzee	NS05424	SAMN29543791	SRR20006605
captive_Chimpanzee	NS05436	SAMN29543793	SRR20006603
captive_Chimpanzee	NS05440	SAMN29543794	SRR20006602
captive_Chimpanzee	NS05549	SAMN29543795	SRR20006601
captive_Chimpanzee	NS05579	SAMN29543797	SRR20006598
captive_Chimpanzee	NS05581	SAMN29543798	SRR20006597
captive_Chimpanzee	NS05583	SAMN29543799	SRR20006596
captive_Chimpanzee	NS05794	SAMN29543800	SRR20006595
captive_Chimpanzee	NS05796	SAMN29543801	SRR20006594
captive_Chimpanzee	NS05802	SAMN29543803	SRR20006592
captive_Chimpanzee	NS05807	SAMN29543804	SRR20006591
captive_Chimpanzee	NS05823	SAMN29543805	SRR20006590
captive_Chimpanzee	NS05824	SAMN29543806	SRR20006588
captive_Chimpanzee	NS05825	SAMN29543807	SRR20006587
captive_Chimpanzee	NS05837	SAMN29543808	SRR20006586
captive_Chimpanzee	NS06003	SAMN29543809	SRR20006585
captive_Chimpanzee	NS06006	SAMN29543745	SRR20006622
captive_Chimpanzee	NS06008	SAMN29543810	SRR20006584
captive_Chimpanzee	NS08868	SAMN29543813	SRR20006581
captive_Chimpanzee	NS08882	SAMN29543814	SRR20006580
captive_Chimpanzee	NS08891	SAMN29543816	SRR20006705
captive_Chimpanzee	NS08893	SAMN29543817	SRR20006704
captive_Chimpanzee	NS08895	SAMN29543818	SRR20006703
captive_Chimpanzee	NS08974	SAMN29543819	SRR20006702
captive_Chimpanzee	NS08976	SAMN29543820	SRR20006701
captive_Chimpanzee	S004923	SAMN29543747	SRR20006620,SRR20006618
captive_Chimpanzee	S011128	SAMN29543748	SRR20006617,SRR20006616
captive_Chimpanzee	Nico	SAMEA104147575	ERR2020658
captive_Chimpanzee	PR00226	SAMEA2058386	ERR247229,ERR247231,ERR247228,ERR247230
captive_Chimpanzee	PR00738	SAMEA2058387	ERR247232,ERR247233,ERR247235,ERR247234
captive_Chimpanzee	PR00818	SAMEA2058388	ERR247237,ERR247238,ERR247239,ERR247236
captive_Chimpanzee	PR01106	SAMEA2058389	ERR247241,ERR247240
captive_Chimpanzee	PR01171	SAMEA2058390	ERR247242,ERR247243
captive_Pongo	AG05252	SAMN10521809	SRR26049231, SRR26049232, SRR26049233, SRR26049234, SRR26049235, SRR26049236, SRR26049237, SRR26049238
captive_Pongo	AG06213	SAMN10521808	SRR26049239, SRR26049240, SRR26049241, SRR26049242, SRR26049243, SRR26049244, SRR26049245, SRR26049246
captive_Pongo	Aris	SAMEA5204230	ERR3078022
captive_Pongo	BO51	SAMN13178754	SRR11032815, SRR11032814
captive_Pongo	Ogan	SAMEA5204232	ERR3078024
captive_Pongo	PD_0262	SAMEA112483015	ERR10943434, ERR10943435, ERR10943436, ERR10943437
captive_Pongo	PD_0263	SAMEA112483016	ERR10943442, ERR10943443, ERR10943444, ERR10943445, ERR10943440, ERR10943441, ERR10943438, ERR10943439
captive_Pongo	PPY6	SAMN12714423	SRR10091851
captive_Pongo	Schubbi	SAMEA5204231	ERR3078023
captive_Pongo	Susie	SAMN06275555	SRR6029680
captive_Pongo	SAMN23530518	SAMN23530518	SRR17126614
captive_Pongo	AG06105	SAMEA2058381	ERR247214,ERR247212,ERR247213
captive_Pongo	AG06209	SAMEA2058382	ERR247216,ERR247217,ERR247215
captive_Pongo	GM04272	SAMEA2058383	ERR247218,ERR247219,ERR247220,ERR247221
captive_Pongo	PR00054	SAMEA2058384	ERR247222,ERR247224,ERR247223
captive_Pongo	PR01110	SAMEA2058385	ERR247225,ERR247227,ERR247226
