# Supplementary material for: A curated dataset of great ape genome diversity
Source: Sci Data. 2025 Nov 19;12:1835. doi: 10.1038/s41597-025-06124-z (PMC12630759; doi:10.1038/s41597-025-06124-z)
Supplement: Supplementary file 3 — Supplementary Table 2 [file 41597_2025_6124_MOESM3_ESM.xlsx]

## Sheet: S2_metadata
Table S2. Metadata (species/subspecies, mean coverage, sex, relatedness, and other).
Species	Species_label	Species_label_full	Name	Average_coverage	Sex	Origin	Origin_country	Relatives	mapped_reads	duplication_rate(%)	mapped_read_length	heterozygosity	ts/tv_ratio	RoHs
Gorilla_beringei_beringei	GBB	GBB	Bwiruka	18.91	F	Bwindi	Uganda		547106981	21.54	143	2.02	2.13	646219686
Gorilla_beringei_beringei	GBB	GBB	Imfura	29.82	M	Rwanda - Pablo group	Rwanda		1032889136	6.41	98	1.89	2.11	736032057
Gorilla_beringei_beringei	GBB	GBB	Kaboko	33.7	M	Virunga	DRC		1152040134	5.4	98	1.93	2.11	685736529
Gorilla_beringei_beringei	GBB	GBB	Kahungye	27.75	F	Bwindi	Uganda		747697397	17.07	143	2.01	2.13	373815075
Gorilla_beringei_beringei	GBB	GBB	Katungi	28.65	F	Bwindi	Uganda		738237458	12.71	140	2.02	2.06	771196187
Gorilla_beringei_beringei	GBB	GBB	Maisha	20.66	F	Virunga NP	DRC		738105206	7.79	96	1.81	2.19	731160472
Gorilla_beringei_beringei	GBB	GBB	Nyamunwa	27.24	F	Bwindi	Uganda		789810377	24.25	144	2.02	2.13	579253181
Gorilla_beringei_beringei	GBB	GBB	Semehe	30.19	F	Bwindi	Uganda		767599948	13.15	143	2.03	2.12	570073665
Gorilla_beringei_beringei	GBB	GBB	Tuck	30.81	F	Virunga NP	Rwanda		1045921574	4.93	98	1.91	2.11	667279057
Gorilla_beringei_beringei	GBB	GBB	Turimaso	22.05	F	Virunga NP	Rwanda		813173191	12.59	98	1.7	2.2	879364454
Gorilla_beringei_beringei	GBB	GBB	Umurimo	20.36	F	Virunga	Rwanda	likely first-degree of Zirikana	671354348	2.93	98	1.69	2.2	797984922
Gorilla_beringei_beringei	GBB	GBB	Zirikana	29.17	M	Rwanda - Umubano group	Rwanda	likely first-degree of Umurimo	1006299528	6.09	98	1.86	2.11	747202182
Gorilla_beringei_graueri	GBG	GBG	Dunia	24.34	F	Walikale	DRC		820418533	4.99	98	1.77	2.19	723852853
Gorilla_beringei_graueri	GBG	GBG	Itebero	27.62	F	Kahuzi-Biega NP	DRC		945122874	5.59	98	1.85	2.12	637178777
Gorilla_beringei_graueri	GBG	GBG	Kaisi	23.99	M	DRC - Walikale region, Nord-Kivu	DRC		929454960	14.14	94	1.87	2.13	858397402
Gorilla_beringei_graueri	GBG	GBG	Mkubwa	14.48	M	DRC - Tulakwa, Northwest of Bukavu	DRC		495742129	5.55	97	1.79	2.18	877964253
Gorilla_beringei_graueri	GBG	GBG	Mukokya	29.57	M	Mount Tshiaberimu	DRC		757699213	13.75	143	1.99	2.12	739395006
Gorilla_beringei_graueri	GBG	GBG	Ntabwoba	26.65	M	Walikale	DRC		901683895	4.39	98	1.92	2.1	690983148
Gorilla_beringei_graueri	GBG	GBG	Pinga	19.45	F	DRC	DRC		650350490	4.42	98	1.75	2.19	829467630
Gorilla_beringei_graueri	GBG	GBG	Tumani	21.88	F	Walikale	DRC		735736259	3.14	96	1.79	2.19	832516771
Gorilla_beringei_graueri	GBG	GBG	Victoria	27.43	F	DRC	DRC		1198885403	2.27	73	1.82	2.19	858338257
Gorilla_gorilla_diehli	GGD	GGD	Afi18	12.27	M	Afi Mountain Wildlife Sanctuary, Southeast Nigeria	Nigeria		326286272	20.93	150	1.94	2.19	708487237
Gorilla_gorilla_diehli	GGD	GGD	Kag12	14.31	F	Kagwene Gorilla Sanctuary, Southwest Cameroon	Cameroon		365667403	22.24	157	2.03	2.19	669674540
Gorilla_gorilla_diehli	GGD	GGD	Nyango	15.9	F	West Africa (Cameroon)	Cameroon		635119945	17.82	95	1.84	2.15	538845421
Gorilla_gorilla_gorilla	GGG	GGG	Abe	14.3	M	NA	NA		502020008	5.58	95	1.78	2.2	90804507
Gorilla_gorilla_gorilla	GGG	GGG	Akiba	16.3	F	Cameroon	Cameroon		580486804	7.83	95	1.84	2.18	153084516
Gorilla_gorilla_gorilla	GGG	GGG	Amani	27.47	F	Captive born	Captive born	likely first-degree of Undi	998026418	7.16	93	1.95	2.13	169854287
Gorilla_gorilla_gorilla	GGG	GGG	Anthal	16.99	F	West Africa (Cameroon)	Cameroon		595956652	6.12	95	1.89	2.17	140676684
Gorilla_gorilla_gorilla	GGG	GGG	Azizi	15.07	M	Cameroon (One parent from Victoria, Cameroon)	Cameroon		516478085	4.1	95	1.88	2.18	105665426
Gorilla_gorilla_gorilla	GGG	GGG	Banjo	41.72	M	Cameroon	Cameroon	Father of Efata	1504413267	8.87	95	2.17	2.18	124718966
Gorilla_gorilla_gorilla	GGG	GGG	Bulera	15.39	F	Cameroon	Cameroon		525471676	4.33	96	1.88	2.19	77734588
Gorilla_gorilla_gorilla	GGG	GGG	Choomba	17.58	F	West Africa	West Africa		639744339	9.28	95	1.86	2.16	250886415
Gorilla_gorilla_gorilla	GGG	GGG	Coco	19.59	F	Equatorial Guinea	Equatorial Guinea		731810319	9.82	93	1.9	2.13	128523264
Gorilla_gorilla_gorilla	GGG	GGG	delphi	27.41	F	Congo	Congo		985686757	5.31	92	1.9	2.16	203987833
Gorilla_gorilla_gorilla	GGG	GGG	Dian	27.17	F	Cameroon	Cameroon		1052730207	13.99	94	1.98	2.14	122907022
Gorilla_gorilla_gorilla	GGG	GGG	Helen	12.52	F	Cameroon	Cameroon		424315094	5.11	98	1.84	2.2	138233786
Gorilla_gorilla_gorilla	GGG	GGG	Katie986	12.06	F	NA	NA		418503702	6.69	97	1.79	2.2	401783461
Gorilla_gorilla_gorilla	GGG	GGG	KatieB650	12.44	F	West Africa	West Africa		446028203	8.01	95	1.76	2.16	525513131
Gorilla_gorilla_gorilla	GGG	GGG	Kokomo	12.49	F	NA	NA		422801035	3.61	96	1.85	2.19	45650676
Gorilla_gorilla_gorilla	GGG	GGG	Kolo	19.86	F	Cameroon	Cameroon		736850151	8.11	92	1.84	2.15	127723470
Gorilla_gorilla_gorilla	GGG	GGG	Kowali	15.12	F	NA	NA		518957634	5.18	96	1.9	2.19	64675655
Gorilla_gorilla_gorilla	GGG	GGG	Mimi	63.1	F	Cameroon	Cameroon	Mother of Mutasi	2521901639	18.02	95	2.33	2.03	66960915
Gorilla_gorilla_gorilla	GGG	GGG	naA2	14.61	F	Cameroon	Cameroon		384924745	20.07	148	2.1	2.2	173477598
Gorilla_gorilla_gorilla	GGG	GGG	Oko	12.88	F	NA	NA	likely first-degree of Paki	428673808	2.7	97	1.83	2.2	112840468
Gorilla_gorilla_gorilla	GGG	GGG	Paki	15.65	F	West Africa	West Africa	likely first-degree of Oko	612595792	15.4	94	1.83	2.16	138593842
Gorilla_gorilla_gorilla	GGG	GGG	Sandra	17.76	F	Cameroon	Cameroon		634892072	6.8	94	2.33	2.17	98648172
Gorilla_gorilla_gorilla	GGG	GGG	Suzie	15.3	F	NA	NA		526656982	5.21	96	1.88	2.19	100383712
Gorilla_gorilla_gorilla	GGG	GGG	Tzambo	16.68	M	NA	NA		567105854	3.03	95	1.84	2.19	145553113
Pan_paniscus	PPA	PPA	Bono	28.08	M	DRC	DRC		948577340	7.52	100	1.62	2.08	1043847876
Pan_paniscus	PPA	PPA	Catherine	16.85	F	DRC	DRC		616545525	9.33	94	1.53	2.09	1188921196
Pan_paniscus	PPA	PPA	Chipita	20.76	F	DRC	DRC		729236964	5.84	95	1.97	2.06	1133653091
Pan_paniscus	PPA	PPA	Desmond	31.99	M	DRC	DRC		1214896983	11.26	93	1.68	2.03	966371929
Pan_paniscus	PPA	PPA	Dzeeta	32.87	F	DRC	DRC		1249804586	10.92	92	1.66	2.03	1047404046
Pan_paniscus	PPA	PPA	Hermien	30.74	F	DRC	DRC		1186147969	12.52	92	1.67	2	1071340480
Pan_paniscus	PPA	PPA	Hortense	29.23	F	DRC	DRC		1110900187	13.39	95	1.66	2.04	1107406831
Pan_paniscus	PPA	PPA	Kombote	27.95	F	DRC	DRC		959461745	8.8	99	1.63	2.07	1044919292
Pan_paniscus	PPA	PPA	Kosana	29.25	F	DRC	DRC		1152103135	14.7	93	1.66	2.02	1060108576
Pan_paniscus	PPA	PPA	Natalie	29.48	F	DRC	DRC		987662593	7.28	100	1.62	2.08	1188929806
Pan_troglodytes_ellioti	PTE	PTE	Akwaya	19.06	M	Western Cameroon	Cameroon		932762505	2.03	65	1.52	2.12	240811936
Pan_troglodytes_ellioti	PTE	PTE	Basho	12.27	M	Western Cameroon	Cameroon		769347053	1.49	50	1.28	2.14	271190399
Pan_troglodytes_ellioti	PTE	PTE	Damian	17.26	M	Western Cameroon	Cameroon		787386118	1.27	69	1.5	2.13	257570649
Pan_troglodytes_ellioti	PTE	PTE	Julie66	17.74	F	Western Cameroon	Cameroon		836498091	2.7	68	1.52	2.12	222525921
Pan_troglodytes_ellioti	PTE	PTE	Koto	18.5	M	Western Cameroon	Cameroon		848720504	2.36	70	1.53	2.12	201883870
Pan_troglodytes_ellioti	PTE	PTE	Taweh	17.64	F	Western Cameroon	Cameroon		812331467	2.55	70	1.5	2.12	169966900
Pan_troglodytes_ellioti	PTE	PTE	Tobi	11.77	F	Western Cameroon	Cameroon		733762673	1.05	50	1.28	2.14	387500311
Pan_troglodytes_schweinfurthii	PTS	PTS	Andromeda	18.52	F	Tanzania-Gombe	Tanzania		613386370	0.85	95	1.57	2.12	303520053
Pan_troglodytes_schweinfurthii	PTS	PTS	Athanga	20.91	M	Beni, North-Kivu, DRC	DRC		689945100	3.12	98	1.64	2.12	132676601
Pan_troglodytes_schweinfurthii	PTS	PTS	Bihati	30.69	F	DRC-Kinshasa	DRC		1024651536	2.45	96	1.8	2.07	354111433
Pan_troglodytes_schweinfurthii	PTS	PTS	Bwambale	35.22	M	Uganda, from Busamba, Bundibujo District in western Uganda.	Uganda		1273704318	8.86	94	1.83	1.9	108096438
Pan_troglodytes_schweinfurthii	PTS	PTS	CindyB7	32.45	F	Uganda (Budongo central/westernmost)	Uganda		1064317832	2.49	98	1.63	2.12	407653714
Pan_troglodytes_schweinfurthii	PTS	PTS	Cleo	57.04	F	Zambia	Zambia		1863951091	1.81	97	1.75	2.1	81197092
Pan_troglodytes_schweinfurthii	PTS	PTS	CocoB014	21.04	F	Zambia	Zambia		699479578	4.1	98	1.63	2.12	112742666
Pan_troglodytes_schweinfurthii	PTS	PTS	Diana	23.44	M	DRC-South	DRC		640974181	4.57	124	1.84	2.01	112015963
Pan_troglodytes_schweinfurthii	PTS	PTS	Frederike	21.31	F	Rwanda	Rwanda		701386798	3.42	98	1.63	2.12	92167882
Pan_troglodytes_schweinfurthii	PTS	PTS	Ikuru	32.01	F	DRC	DRC		1055365152	3.15	98	1.67	2.12	185818266
Pan_troglodytes_schweinfurthii	PTS	PTS	Kidongo	42.42	F	DRC	DRC		1514521937	7.71	94	1.82	2.02	121020799
Pan_troglodytes_schweinfurthii	PTS	PTS	Maya	32.77	F	DRC-Mbuji Mayi	DRC		1076077687	1.24	96	1.68	2.11	144429994
Pan_troglodytes_schweinfurthii	PTS	PTS	Nakku	33.63	F	DRC	DRC		1229320835	9.86	94	1.76	2.06	213050118
Pan_troglodytes_schweinfurthii	PTS	PTS	Padda	20.58	M	DRC-Walikali	DRC		755959119	6.99	97	1.77	2.08	49743412
Pan_troglodytes_schweinfurthii	PTS	PTS	Tongo	33.59	M	Virunga NP in DRC just on the other side of the border (perhaps same population as Bwambale from phaseI-check coridors)	Rwanda		1091241908	1.25	97	1.57	2.12	86040755
Pan_troglodytes_schweinfurthii	PTS	PTS	Trixie	31.74	F	DRC-east near Rwanda	DRC		1035164774	1.47	97	1.7	2.1	112633341
Pan_troglodytes_schweinfurthii	PTS	PTS	Vincent	18.64	M	Tanzania-Gombe	Tanzania		627574627	1.59	94	1.58	2.11	247015064
Pan_troglodytes_schweinfurthii	PTS	PTS	Washu	33.4	M	Lubumbashi, DRC	DRC		1098094312	2.68	98	1.68	2.12	114044761
Pan_troglodytes_troglodytes	PTT	PTT	Alfred	26.77	M	NA	NA		860508441	0.74	98	1.89	2.12	56537493
Pan_troglodytes_troglodytes	PTT	PTT	Blanquita	21.64	F	Equatorial Guinea	Equatorial Guinea		713937625	3.38	98	1.67	2.12	56287763
Pan_troglodytes_troglodytes	PTT	PTT	Brigitte	27.12	M	Reunion Island	Reunion Island		870978316	0.75	98	1.9	2.12	120417112
Pan_troglodytes_troglodytes	PTT	PTT	Cindy	24.32	F	NA	NA		779961454	0.72	98	1.82	2.12	69357843
Pan_troglodytes_troglodytes	PTT	PTT	Clara	16.27	F	Gabon	Gabon		682508282	21.93	95	1.71	1.92	113134151
Pan_troglodytes_troglodytes	PTT	PTT	Doris	25.21	F	Gabon Ogooue-Maritime	Gabon		1035789913	19.38	94	1.77	1.88	101203622
Pan_troglodytes_troglodytes	PTT	PTT	Gamin	22.9	M	NA	NA		734677786	0.6	98	1.78	2.12	210217949
Pan_troglodytes_troglodytes	PTT	PTT	JulieA959	18.98	F	Gabon Haut-Ogooue	Gabon		801334812	22.13	94	1.77	1.98	71867203
Pan_troglodytes_troglodytes	PTT	PTT	Lara	27.28	F	Equatorial Guinea	Equatorial Guinea		875184647	0.78	98	1.86	2.12	106939305
Pan_troglodytes_troglodytes	PTT	PTT	Luky	19.39	F	Equatorial Guinea	Equatorial Guinea		624801413	0.85	98	1.79	2.13	74025266
Pan_troglodytes_troglodytes	PTT	PTT	Marlin	21.42	F	NA	NA		708657687	4.09	98	1.64	2.12	221845390
Pan_troglodytes_troglodytes	PTT	PTT	Mirinda	26.13	F	NA	NA		838018155	0.79	98	1.87	2.12	81978045
Pan_troglodytes_troglodytes	PTT	PTT	Negrita	21.7	F	Equatorial Guinea	Equatorial Guinea		718035532	3.93	98	1.66	2.11	84328682
Pan_troglodytes_troglodytes	PTT	PTT	Tibe	20.08	F	Equatorial Guinea	Equatorial Guinea		678518008	4.9	98	1.69	2.12	81329660
Pan_troglodytes_troglodytes	PTT	PTT	Ula	21	F	Equatorial Guinea	Equatorial Guinea		675860584	0.73	98	1.8	2.13	70649753
Pan_troglodytes_troglodytes	PTT	PTT	Vaillant	25.75	M	Gabon Haut-Ogooue	Gabon		925311956	7.81	94	1.77	2.02	49031700
Pan_troglodytes_troglodytes	PTT	PTT	Yogui	21.26	M	Equatorial Guinea	Equatorial Guinea		712735794	4.53	98	1.7	2.11	34391709
Pan_troglodytes_verus	PTV	PTV	A	35.04	M	Biomedical Primate Research Centre (Rijswijk, Netherlands)	wild-born	Father of D & E & F	1644619572	30.63	95	1.49	2.13	227159807
Pan_troglodytes_verus	PTV	PTV	Alice	34.28	F	Ivory coast	Ivory coast		1118456800	1.37	97	1.53	2.12	133958340
Pan_troglodytes_verus	PTV	PTV	Annie	16.25	F	Guinea, Confiscated in Conakry	Guinea		585107720	7.21	97	1.57	2.08	90223598
Pan_troglodytes_verus	PTV	PTV	B	32.49	F	Biomedical Primate Research Centre (Rijswijk, Netherlands)	wild-born	Mother of D & E & F	1374799603	21.64	93	1.61	2.1	115435883
Pan_troglodytes_verus	PTV	PTV	Berta	27.46	F	Ivory Coast, likely from Man in the northwest region of the country	Ivory coast		957313525	5.19	97	1.68	2.05	354750725
Pan_troglodytes_verus	PTV	PTV	Bosco	14.34	M	NA	NA		481640881	4.69	97	1.56	2.11	138016556
Pan_troglodytes_verus	PTV	PTV	CindyN014	37.32	F	Ivory coast	Ivory coast		1215747859	0.98	96	1.53	2.11	92639966
Pan_troglodytes_verus	PTV	PTV	Clint	30.68	M	Captive Born	Captive Born		1024229736	2.71	96	1.63	2.08	125016634
Pan_troglodytes_verus	PTV	PTV	Jimmie	23.54	F	West Africa	NA		856254709	8.96	94	1.68	2.02	150772169
Pan_troglodytes_verus	PTV	PTV	Koby	15.58	M	NA	NA		520800916	1.79	95	1.48	2.12	114804392
Pan_troglodytes_verus	PTV	PTV	Linda	31.51	F	Liberia	Liberia		1045070527	3.77	98	1.58	2.12	119380624
Pan_troglodytes_verus	PTV	PTV	Mike	19.93	M	Guinea, probably from north of Conakry along the coast, near Boke-Boffa area	Guinea		740488227	7.92	97	1.69	2.09	88420587
Pan_troglodytes_verus	PTV	PTV	SeppToni	32.63	M	Liberia	Liberia		1072373078	2.7	98	1.59	2.11	112241401
Pongo_abelii	PA	PA	Babu	26.04	F	Langkat, Sumatra	Indonesia		938594230	4.7	93	3.37	2.2	136806534
Pongo_abelii	PA	PA	Buschi	25.61	M	Langkat, Sumatra	Indonesia		970147191	9.84	94	3.45	2.18	128600354
Pongo_abelii	PA	PA	Dunja	30.45	F	North Aceh, Sumatra	Indonesia		1113495197	7.58	95	3.42	2.2	165741296
Pongo_abelii	PA	PA	Elsi	28.43	F	Langkat, Sumatra	Indonesia		1075770512	6.89	92	3.41	2.22	111962366
Pongo_abelii	PA	PA	Jeff	27.37	F	North Aceh, Sumatra	Indonesia		989442185	2.63	97	3.64	2.17	14694357
Pongo_abelii	PA	PA	Kiki	26.12	F	Langkat, Sumatra	Indonesia		933888016	5.2	95	3.43	2.19	135433852
Pongo_abelii	PA	PA	Maini	24.48	F	West Alas, Sumatra	Indonesia		881041680	3.13	97	3.61	2.19	21703928
Pongo_abelii	PA	PA	Rochelle	21.12	F	West Alas, Sumatra	Indonesia		1014430393	28.71	94	3.37	2.04	77914511
Pongo_abelii	PA	PA	Suma	28.27	F	West Alas, Sumatra	Indonesia		1032878348	6.11	94	3.39	2.2	128200747
Pongo_abelii	PA	PA	Vicky	25.85	F	West Alas, Sumatra	Indonesia		978761974	11.12	95	3.38	2.19	169817256
Pongo_pygmaeus	PP	PP	Barong	31.49	F	East Kalimantan, Borneo	Indonesia		1044829126	1.39	98	3.36	2.22	133083335
Pongo_pygmaeus	PP	PP	Claus	31.17	M	West Kalimantan, Borneo	Indonesia		1032748056	1.2	98	3.35	2.23	180267601
Pongo_pygmaeus	PP	PP	Gusti	26.19	F	Sarawak, Borneo	Malaysia		1018236635	10.24	92	3.37	2.18	71813727
Pongo_pygmaeus	PP	PP	Kajan	23.85	M	Sarawak, Borneo	Malaysia		836453983	3.9	95	3.19	2.19	149026737
Pongo_pygmaeus	PP	PP	Kala	32.45	M	North Kinabatangan, Borneo	Malaysia		1071559854	1.07	98	3.35	2.23	139215441
Pongo_pygmaeus	PP	PP	Lotti	20.66	F	Central Kalimantan, Borneo	Indonesia		791751396	9.24	92	3.21	2.19	133297850
Pongo_pygmaeus	PP	PP	Micelle	30.76	F	South Kinabatangan, Borneo	Malaysia		1042367775	1.46	98	3.4	2.21	74017224
Pongo_pygmaeus	PP	PP	Napoleon	25.75	M	Central Kalimantan, Borneo	Indonesia		1009910721	10.23	92	3.31	2.19	168230903
Pongo_pygmaeus	PP	PP	Nonja	23.34	F	Sarawak, Borneo	Malaysia		881442366	8.13	92	3.26	2.19	160173720
Pongo_pygmaeus	PP	PP	Panjul	31.89	M	East Kalimantan, Borneo	Indonesia		1059498047	1.19	98	3.37	2.22	111681711
Pongo_pygmaeus	PP	PP	Sari	24.42	F	Central Kalimantan, Borneo	Indonesia		871232622	4.3	94	3.27	2.18	180773766
Pongo_pygmaeus	PP	PP	Tara	32.04	F	North Kinabatangan, Borneo	Malaysia		1059780454	1.02	98	3.34	2.23	147009104
Pongo_pygmaeus	PP	PP	Temmy	22.27	F	Central Kalimantan, Borneo	Indonesia		790237886	2.09	94	3.3	2.2	124624884
Pongo_pygmaeus	PP	PP	Tilda	26.54	F	Central Kalimantan, Borneo	Indonesia		1029312455	9.41	92	3.32	2.2	131620714
Pongo_tapanuliensis	PT	PT	Afa	24.2	F	Batang Toru, Sumatra	Indonesia		873235428	3.6	97	3.43	2.19	47513660
captive_Bonobo	CP_Bonobo	PPA	Kukumba	30.03	F	NA	Captive		1132933940	11.95	94	1.67	2.04	919786893
captive_Bonobo	CP_Bonobo	PPA	Loretta	62.6	F	San Diego Zoo	Captive	Mother of PR00251	1441514063	7.32	147	1.85	2.08	758794374
captive_Bonobo	CP_Bonobo	PPA	Mhudiblu	30.32	F	San Diego Zoo	Captive	likely first-degree of PR00251,Vernon	469204457	4.96	215	1.65	2.04	1177818994
captive_Bonobo	CP_Bonobo	PPA	PR00251	40.43	M	San Diego Zoo	Captive	Offspring of Vernon & Loretta	815144999	29.54	192	1.86	2	740130739
captive_Bonobo	CP_Bonobo	PPA	Salonga	20.1	F	NA	Captive		700961495	5.5	95	1.96	2.08	943474264
captive_Bonobo	CP_Bonobo	PPA	Vernon	49.95	M	San Diego Zoo	Captive	Father of PR00251	1148301478	7.01	147	1.8	2.08	935169606
captive_Chimpanzee	CP_Chimpanzee	PTV	4x0025	39.17	F	SNPRC	Captive		914128957	8.68	147	1.92	2.05	109703243
captive_Chimpanzee	CP_Chimpanzee	PTV	4x0043	38.06	F	SNPRC	Captive		889810806	8.78	147	1.92	2.04	132133875
captive_Chimpanzee	CP_Chimpanzee	PTV	4X0095	51	F	SNPRC	Captive		1226386034	8.06	145	1.93	2.08	126887280
captive_Chimpanzee	CP_Chimpanzee	PTV	4X0212	38.48	F	SNPRC	Captive		929867593	7.53	144	1.93	2.08	50952958
captive_Chimpanzee	CP_Chimpanzee	PTV	4X0267	42.67	F	SNPRC	Captive		1018344592	7.2	144	1.92	2.08	74164840
captive_Chimpanzee	CP_Chimpanzee	PTV	4X0333	47.03	F	SNPRC	Captive		1137407531	7.83	144	1.93	2.08	56980705
captive_Chimpanzee	CP_Chimpanzee	PTV	4X0339	52.51	M	SNPRC	Captive		1268834918	7.32	143	1.92	2.08	165815093
captive_Chimpanzee	CP_Chimpanzee	PTS	4X0354	53.76	M	SNPRC	Captive		1312744226	8.42	144	2.12	2.09	4490854
captive_Chimpanzee	CP_Chimpanzee	PTV	4X0357	61.56	F	SNPRC	Captive		1481299582	7.92	144	1.96	2.08	61543141
captive_Chimpanzee	CP_Chimpanzee	PTV	4x0430	35.97	F	SNPRC	Captive		844156535	9.15	147	2	2.04	54446570
captive_Chimpanzee	CP_Chimpanzee	PTV	4x0519	40.09	M	SNPRC	Captive		941040511	9.09	147	2	2.05	71396657
captive_Chimpanzee	CP_Chimpanzee	PTV	4X0550	54.2	M	SNPRC	Captive		1300640525	7.8	144	1.94	2.08	50339076
captive_Chimpanzee	CP_Chimpanzee	PTV	4x523	37.29	M	SNPRC	Captive	likely first-degree of Carmichael,NS05045,NS05224	872415321	8.79	147	2	2.05	54473056
captive_Chimpanzee	CP_Chimpanzee	PTV	88A020	36.62	F	New.Iberia	Captive		863134944	9.51	147	1.91	2.04	80201750
captive_Chimpanzee	CP_Chimpanzee	PTV	95A014	38.81	M	New.Iberia	Captive		912838820	9.29	147	1.93	2.05	83700905
captive_Chimpanzee	CP_Chimpanzee	PTV	AG18354	45.92	M	Coriell	Captive		1090904555	9.81	146	1.84	2.04	94415722
captive_Chimpanzee	CP_Chimpanzee	PTV	Ai	130.96	F	Primate Research Institute, Kyoto	Captive	Mother of Ayumu (likely Akira)	4327914091	4.77	99	2.19	1.93	87786327
captive_Chimpanzee	CP_Chimpanzee	PTV	Akira	141.19	M	Primate Research Institute, Kyoto	Captive	Father of Ayumu (likely Ai)	4664623280	4.23	99	2.26	1.9	115534958
captive_Chimpanzee	CP_Chimpanzee	PTV	Amos	36.39	M	Yerkes Primate Center in Atlanta, GA	Captive	likely first-degree of Barbara,Kerri,NS03622,NS04934,NS05083,NS05202,NS05224,NS05228,NS05837	853172896	9.02	147	2.1	2.04	5965787
captive_Chimpanzee	CP_Chimpanzee	PTV	Anja	57.14	F	Yerkes Primate Center in Atlanta, GA	Captive	likely first-degree of NS06008	1379805311	8.06	144	1.95	2.08	62342615
captive_Chimpanzee	CP_Chimpanzee	PTV	Ayumu	70.27	M	Primate Research Institute, Kyoto	Captive	Offspring of Ai & Akira	2284517085	3.18	99	2	1.87	117471697
captive_Chimpanzee	CP_Chimpanzee	PTE	Barbara	38.67	F	Yerkes Primate Center in Atlanta, GA	Captive	likely first-degree of Amos,NS05083,NS05228,NS05837	913100775	9.63	147	2.1	2.05	13850987
captive_Chimpanzee	CP_Chimpanzee	PTV	C	18.77	M	Biomedical Primate Research Centre (Rijswijk, Netherlands)	Captive	Father of G & H & I	653872567	6.07	95	1.54	2.11	126812347
captive_Chimpanzee	CP_Chimpanzee	PTV	C3649	42.31	M	Yerkes Primate Center in Atlanta, GA	Captive	likely first-degree of Carmichael,NS03641,NS05301,Rogger	1036318680	12.78	147	1.81	2.07	84462006
captive_Chimpanzee	CP_Chimpanzee	PTV	Callie	43.09	F	Yerkes Primate Center in Atlanta, GA	Captive	likely first-degree of Rogger,Waga	1036909971	8.09	144	1.92	2.08	57938048
captive_Chimpanzee	CP_Chimpanzee	PTV	Carl	36.62	M	NA	Captive	Offspring of Frits & Carolina; Father of Simliki	1339331614	5.13	89	1.62	2.09	145691667
captive_Chimpanzee	CP_Chimpanzee	PTV	Carmichael	33.99	M	Yerkes Primate Center in Atlanta, GA	Captive	likely first-degree of 4x523,C3649,Joelson,NS03623,NS05051,Rogger	817884193	7.61	144	1.9	2.07	62331805
captive_Chimpanzee	CP_Chimpanzee	PTV	Carolina	23.3	F	NA	Captive	Mother of Carl	851730215	4.25	89	1.53	1.94	228915395
captive_Chimpanzee	CP_Chimpanzee	PTT	CH114	22.01	M	NA	NA		525133460	9.97	146	1.95	2.03	46071492
captive_Chimpanzee	CP_Chimpanzee	PTV	CH391	15.3	M	NA	NA		360254466	8.9	146	1.76	2.06	114214438
captive_Chimpanzee	CP_Chimpanzee	PTV	Cheeta	39.49	F	Yerkes Primate Center in Atlanta, GA	Captive		932881838	9.8	147	1.92	2.05	103512514
captive_Chimpanzee	CP_Chimpanzee	PTV	Cynthia	37.82	F	Yerkes Primate Center in Atlanta, GA	Captive	likely first-degree of Iyk,NS03660,NS05440	882367880	8.66	147	1.91	2.04	96389965
captive_Chimpanzee	CP_Chimpanzee	PTV	D	23.85	M	Biomedical Primate Research Centre (Rijswijk, Netherlands)	Captive	Offspring of A & B	893059172	12.89	95	1.58	2.11	93573720
captive_Chimpanzee	CP_Chimpanzee	PTV	Duncan	37.48	M	Yerkes Primate Center in Atlanta, GA	Captive	likely first-degree of Justin	884796482	9.57	147	1.96	2.04	86247718
captive_Chimpanzee	CP_Chimpanzee	PTV	E	17.16	M	Biomedical Primate Research Centre (Rijswijk, Netherlands)	Captive	Offspring of A & B	594048705	6.89	96	1.55	2.12	113067596
captive_Chimpanzee	CP_Chimpanzee	PTV	F	22.3	F	Biomedical Primate Research Centre (Rijswijk, Netherlands)	Captive	Offspring of A & B, mother of G & H & I	811603705	9.79	94	1.58	2.12	106765335
captive_Chimpanzee	CP_Chimpanzee	PTV	Frits	21.62	M	NA	Captive	Father of Carl	788534955	3.83	89	1.51	1.86	170058672
captive_Chimpanzee	CP_Chimpanzee	PTV	G	18.03	M	Biomedical Primate Research Centre (Rijswijk, Netherlands)	Captive	Offspring of C & F	629774981	5.55	94	1.52	2.12	115948784
captive_Chimpanzee	CP_Chimpanzee	PTV	H	18.25	M	Biomedical Primate Research Centre (Rijswijk, Netherlands)	Captive	Offspring of C & F	639588952	5.79	94	1.52	2.12	123301438
captive_Chimpanzee	CP_Chimpanzee	PTV	I	19.55	M	Biomedical Primate Research Centre (Rijswijk, Netherlands)	Captive	Offspring of C & F	701773794	8.55	95	1.53	2.12	115801751
captive_Chimpanzee	CP_Chimpanzee	PTV	Iyk	38.42	M	Yerkes Primate Center in Atlanta, GA	Captive	likely first-degree of Cynthia,NS03657,NS04990	904639296	9.36	147	1.93	2.05	102419832
captive_Chimpanzee	CP_Chimpanzee	PTV	Jarred	40.85	M	Yerkes Primate Center in Atlanta, GA	Captive	likely first-degree of NS03641	957617502	9.05	147	1.94	2.05	103258865
captive_Chimpanzee	CP_Chimpanzee	PTV	Joelson	37.01	M	Yerkes Primate Center in Atlanta, GA	Captive	likely first-degree of Carmichael,NS05051	870266473	9.33	147	1.92	2.04	90061847
captive_Chimpanzee	CP_Chimpanzee	PTV	Justin	49.4	M	Yerkes Primate Center in Atlanta, GA	Captive	likely first-degree of Duncan,S011128	1201394044	7.78	143	1.99	2.08	33727984
captive_Chimpanzee	CP_Chimpanzee	PTV	Kerri	38.86	F	Yerkes Primate Center in Atlanta, GA	Captive	likely first-degree of Amos,NS03622,NS04934,NS05202	927161489	7.59	145	2.02	2.08	33416632
captive_Chimpanzee	CP_Chimpanzee	PTV	Little_Rock_chimp	35.86	F	Little.Rock.Zoo	Captive		828352440	7.86	147	1.91	2.04	145734290
captive_Chimpanzee	CP_Chimpanzee	PTV	Lulu	35.37	F	Yerkes Primate Center in Atlanta, GA	Captive		830852976	9.2	147	1.9	2.03	113135824
captive_Chimpanzee	CP_Chimpanzee	PTV	Mai	36.16	F	Yerkes Primate Center in Atlanta, GA	Captive	likely first-degree of NS05802,NS05825,NS08976	847991173	9.11	147	1.9	2.04	117046053
captive_Chimpanzee	CP_Chimpanzee	PTV	Maxine	38.06	F	Yerkes Primate Center in Atlanta, GA	Captive		892236702	9.03	147	1.92	2.04	115798258
captive_Chimpanzee	CP_Chimpanzee	PTV	MD_And	30.09	M	Md.Anderson	Captive		705954554	9.06	147	1.87	2.01	141592549
captive_Chimpanzee	CP_Chimpanzee	PTT	Nico	29.98	M	Fundació Mona	Captive		784691981	15.1	141	1.93	2.02	55243488
captive_Chimpanzee	CP_Chimpanzee	PTV	NS03621	41.03	M	Yerkes Primate Center in Atlanta, GA	Captive	likely first-degree of NS05028,NS05228,NS05297	1024747158	13.67	145	1.93	2.08	42737235
captive_Chimpanzee	CP_Chimpanzee	PTV	NS03622	14.71	M	Yerkes Primate Center in Atlanta, GA	Captive	likely first-degree of Amos,Kerri,NS04934,NS05228	373828592	16.01	147	1.87	2.06	40043828
captive_Chimpanzee	CP_Chimpanzee	PTV	NS03623	15.27	F	Yerkes Primate Center in Atlanta, GA	Captive	likely first-degree of Carmichael,S011128	391595829	16.91	147	1.8	2.07	88835050
captive_Chimpanzee	CP_Chimpanzee	PTV	NS03629	15.85	M	Yerkes Primate Center in Atlanta, GA	Captive	likely first-degree of NS05043	410258116	17.63	147	1.77	2.06	146275060
captive_Chimpanzee	CP_Chimpanzee	PTV	NS03639	44.74	M	Yerkes Primate Center in Atlanta, GA	Captive	likely first-degree of NS05825,NS06008	1126036121	14.75	146	1.83	2.06	76312855
captive_Chimpanzee	CP_Chimpanzee	PTV	NS03641	14.44	F	Yerkes Primate Center in Atlanta, GA	Captive	likely first-degree of C3649,Jarred,NS05301	369677436	16.76	147	1.74	2.06	200700197
captive_Chimpanzee	CP_Chimpanzee	PTV	NS03646	15.7	M	Yerkes Primate Center in Atlanta, GA	Captive	likely first-degree of NS04988,Unnamed_female	406830369	17.69	147	1.85	2.05	73220229
captive_Chimpanzee	CP_Chimpanzee	PTV	NS03648	29.4	F	Yerkes Primate Center in Atlanta, GA	Captive	likely first-degree of S011128	737978539	15.03	147	1.84	2.04	61186676
captive_Chimpanzee	CP_Chimpanzee	PTV	NS03654	15.72	F	Yerkes Primate Center in Atlanta, GA	Captive	likely first-degree of NS05436	406284154	17.49	147	1.78	2.05	123710921
captive_Chimpanzee	CP_Chimpanzee	PTV	NS03656	16.84	F	Yerkes Primate Center in Atlanta, GA	Captive	likely first-degree of NS03659,NS05235,NS05807	433757236	17.18	147	1.77	2.04	126185741
captive_Chimpanzee	CP_Chimpanzee	PTV	NS03657	17.51	F	Yerkes Primate Center in Atlanta, GA	Captive	likely first-degree of Iyk,NS04990	452524326	17.44	147	1.77	2.04	110613701
captive_Chimpanzee	CP_Chimpanzee	PTV	NS03659	15.94	M	Yerkes Primate Center in Atlanta, GA	Captive	likely first-degree of 4x0519,NS03656,NS05235,NS05241,NS05581,NS05583,NS05802,NS05824	409299844	16.8	147	1.76	2.04	213402609
captive_Chimpanzee	CP_Chimpanzee	PTV	NS03660	14.56	F	Yerkes Primate Center in Atlanta, GA	Captive	likely first-degree of Cynthia,NS04978,NS05440	374134133	16.97	147	1.75	2.06	118973213
captive_Chimpanzee	CP_Chimpanzee	PTV	NS04925	15.03	F	Yerkes Primate Center in Atlanta, GA	Captive	likely first-degree of NS05424	371943898	14.01	147	1.75	2.07	96771147
captive_Chimpanzee	CP_Chimpanzee	PTV	NS04934	15.12	F	Yerkes Primate Center in Atlanta, GA	Captive	likely first-degree of Amos,Kerri,NS03622	372633928	13.53	147	1.85	2.06	48361078
captive_Chimpanzee	CP_Chimpanzee	PTV	NS04954	15.05	M	Yerkes Primate Center in Atlanta, GA	Captive	likely first-degree of NS05549	369382586	13.2	147	1.75	2.06	101833712
captive_Chimpanzee	CP_Chimpanzee	PTV	NS04971	14.85	F	Yerkes Primate Center in Atlanta, GA	Captive	likely first-degree of NS06003	366126440	13.56	147	1.73	2.06	234633351
captive_Chimpanzee	CP_Chimpanzee	PTV	NS04978	14.84	M	Yerkes Primate Center in Atlanta, GA	Captive	likely first-degree of NS03660,NS05058,NS05440	368112332	14.02	147	1.75	2.06	169430744
captive_Chimpanzee	CP_Chimpanzee	PTV	NS04988	17.03	F	Yerkes Primate Center in Atlanta, GA	Captive	likely first-degree of NS03646	418559191	12.8	146	1.8	2.05	120966023
captive_Chimpanzee	CP_Chimpanzee	PTV	NS04990	16.45	F	Yerkes Primate Center in Atlanta, GA	Captive	likely first-degree of Iyk,NS03657	399267497	11.72	146	1.75	2.05	109707059
captive_Chimpanzee	CP_Chimpanzee	PTV	NS05028	16.46	F	Yerkes Primate Center in Atlanta, GA	Captive	likely first-degree of NS03621,NS05297	401575967	11.96	146	1.87	2.04	38205301
captive_Chimpanzee	CP_Chimpanzee	PTV	NS05032	16.58	M	Yerkes Primate Center in Atlanta, GA	Captive	likely first-degree of NS05034,Rogger	403104096	11.65	146	1.77	2.04	111004299
captive_Chimpanzee	CP_Chimpanzee	PTV	NS05034	16.29	F	Yerkes Primate Center in Atlanta, GA	Captive	likely first-degree of NS05032,NS05216	395530321	11.68	146	1.77	2.05	104735823
captive_Chimpanzee	CP_Chimpanzee	PTV	NS05041	15.39	F	Yerkes Primate Center in Atlanta, GA	Captive	likely first-degree of NS05297	368543688	10.65	146	1.83	2.05	51495432
captive_Chimpanzee	CP_Chimpanzee	PTV	NS05043	14.48	F	Yerkes Primate Center in Atlanta, GA	Captive	likely first-degree of NS03629,NS05293	362473001	14.79	147	1.74	2.07	139590948
captive_Chimpanzee	CP_Chimpanzee	PTV	NS05045	15.41	F	Yerkes Primate Center in Atlanta, GA	Captive	likely first-degree of 4x523,NS05224	370439171	11.06	146	1.84	2.05	54531471
captive_Chimpanzee	CP_Chimpanzee	PTV	NS05051	15.56	F	Yerkes Primate Center in Atlanta, GA	Captive	likely first-degree of Carmichael,Joelson	372740097	10.72	146	1.74	2.05	156052948
captive_Chimpanzee	CP_Chimpanzee	PTV	NS05058	16.75	F	Yerkes Primate Center in Atlanta, GA	Captive	likely first-degree of NS04978,NS05231	407958557	12.04	146	1.76	2.05	128592248
captive_Chimpanzee	CP_Chimpanzee	PTV	NS05060	15.16	M	Yerkes Primate Center in Atlanta, GA	Captive	likely first-degree of NS08882,Rogger	377373991	14.37	147	1.76	2.06	105532600
captive_Chimpanzee	CP_Chimpanzee	PTV	NS05062	14.99	M	Yerkes Primate Center in Atlanta, GA	Captive	likely first-degree of 4x0519,NS05295	373709624	14.41	147	1.82	2.06	94570710
captive_Chimpanzee	CP_Chimpanzee	PTV	NS05083	14.73	F	Yerkes Primate Center in Atlanta, GA	Captive	likely first-degree of Amos,Barbara,NS05228,NS05837	370082535	15.17	147	1.88	2.07	20378521
captive_Chimpanzee	CP_Chimpanzee	PTV	NS05192	15.21	M	Yerkes Primate Center in Atlanta, GA	Captive		377965754	14.16	147	1.75	2.06	148261917
captive_Chimpanzee	CP_Chimpanzee	PTV	NS05202	20.62	F	Yerkes Primate Center in Atlanta, GA	Captive	likely first-degree of Amos,Kerri,NS05203,NS05224	515826377	14.95	147	1.86	2.04	97515910
captive_Chimpanzee	CP_Chimpanzee	PTV	NS05203	12.89	F	Yerkes Primate Center in Atlanta, GA	Captive	likely first-degree of NS05202	307510455	9.99	146	1.71	2.07	177239413
captive_Chimpanzee	CP_Chimpanzee	PTV	NS05214	13.14	M	Yerkes Primate Center in Atlanta, GA	Captive	likely first-degree of NS05216	317922192	11.78	147	1.74	2.06	116529751
captive_Chimpanzee	CP_Chimpanzee	PTV	NS05216	17.52	F	Yerkes Primate Center in Atlanta, GA	Captive	likely first-degree of NS05034,NS05214	429476657	13.11	147	1.79	2.04	109809925
captive_Chimpanzee	CP_Chimpanzee	PTV	NS05224	15.12	F	Yerkes Primate Center in Atlanta, GA	Captive	likely first-degree of 4x523,Amos,NS05045,NS05202,NS08860	371686128	13.29	147	1.93	2.06	2782885
captive_Chimpanzee	CP_Chimpanzee	PTV	NS05228	15.65	M	Yerkes Primate Center in Atlanta, GA	Captive	likely first-degree of Amos,Barbara,NS03621,NS03622,NS05083,NS05837	378520184	11.13	146	1.88	2.05	33691427
captive_Chimpanzee	CP_Chimpanzee	PTV	NS05231	16.78	F	Yerkes Primate Center in Atlanta, GA	Captive	likely first-degree of NS05058,NS05233	413166277	13.55	147	1.76	2.05	131213704
captive_Chimpanzee	CP_Chimpanzee	PTV	NS05233	15.27	F	Yerkes Primate Center in Atlanta, GA	Captive	likely first-degree of NS05231,Rogger	379330488	14.17	147	1.75	2.06	116731762
captive_Chimpanzee	CP_Chimpanzee	PTV	NS05235	16.13	F	Yerkes Primate Center in Atlanta, GA	Captive	likely first-degree of NS03656,NS03659	399181760	13.84	147	1.75	2.05	114428496
captive_Chimpanzee	CP_Chimpanzee	PTV	NS05239	15.41	F	Yerkes Primate Center in Atlanta, GA	Captive	likely first-degree of NS05241	377517875	13	147	1.75	2.05	101083803
captive_Chimpanzee	CP_Chimpanzee	PTV	NS05241	15.02	F	Yerkes Primate Center in Atlanta, GA	Captive	likely first-degree of NS03659,NS05239,NS05583	369652910	13.42	147	1.75	2.06	115186549
captive_Chimpanzee	CP_Chimpanzee	PTV	NS05293	14.04	F	Yerkes Primate Center in Atlanta, GA	Captive	likely first-degree of NS05043	343079911	12.76	147	1.74	2.06	114192478
captive_Chimpanzee	CP_Chimpanzee	PTV	NS05295	13.07	F	Yerkes Primate Center in Atlanta, GA	Captive	likely first-degree of 4x0519,NS05062	318505653	12.34	147	1.84	2.07	67370831
captive_Chimpanzee	CP_Chimpanzee	PTV	NS05297	16.16	M	Yerkes Primate Center in Atlanta, GA	Captive	likely first-degree of NS03621,NS05028,NS05041	399987629	13.82	147	1.87	2.05	67020175
captive_Chimpanzee	CP_Chimpanzee	PTV	NS05301	16.35	M	Yerkes Primate Center in Atlanta, GA	Captive	likely first-degree of C3649,NS03641,Rogger	405199477	13.96	147	1.76	2.05	113448045
captive_Chimpanzee	CP_Chimpanzee	PTV	NS05417	17.93	F	Yerkes Primate Center in Atlanta, GA	Captive	likely first-degree of NS05549,Peony	443442423	13.82	147	1.77	2.04	95915958
captive_Chimpanzee	CP_Chimpanzee	PTV	NS05424	17.04	F	Yerkes Primate Center in Atlanta, GA	Captive	likely first-degree of NS04925,NS05583	425738903	14.76	147	1.76	2.05	148467660
captive_Chimpanzee	CP_Chimpanzee	PTV	NS05436	16.5	F	Yerkes Primate Center in Atlanta, GA	Captive	likely first-degree of NS03654	408153437	13.24	146	1.77	2.05	108751321
captive_Chimpanzee	CP_Chimpanzee	PTV	NS05440	14.47	M	Yerkes Primate Center in Atlanta, GA	Captive	likely first-degree of Cynthia,NS03660,NS04978	362846532	14.96	147	1.75	2.07	132893537
captive_Chimpanzee	CP_Chimpanzee	PTV	NS05549	15.45	F	Yerkes Primate Center in Atlanta, GA	Captive	likely first-degree of NS04954,NS05417,Peony	380969605	13.51	147	1.75	2.06	107192344
captive_Chimpanzee	CP_Chimpanzee	PTV	NS05579	17.38	F	Yerkes Primate Center in Atlanta, GA	Captive	likely first-degree of NS05581,NS08895	425820356	12.59	146	1.76	2.05	99698780
captive_Chimpanzee	CP_Chimpanzee	PTV	NS05581	18.85	F	Yerkes Primate Center in Atlanta, GA	Captive	likely first-degree of NS03659,NS05579,NS05824	472534874	15	147	1.77	2.04	118671246
captive_Chimpanzee	CP_Chimpanzee	PTV	NS05583	18.24	F	Yerkes Primate Center in Atlanta, GA	Captive	likely first-degree of NS03659,NS05241,NS05424	447316902	12.52	146	1.76	2.04	118215876
captive_Chimpanzee	CP_Chimpanzee	PTV	NS05794	14.28	M	Yerkes Primate Center in Atlanta, GA	Captive	likely first-degree of NS05796,Rogger	344896367	11.22	146	1.74	2.06	112502383
captive_Chimpanzee	CP_Chimpanzee	PTV	NS05796	16.5	F	Yerkes Primate Center in Atlanta, GA	Captive	likely first-degree of NS05794,NS05807	400877469	11.73	146	1.75	2.05	115253374
captive_Chimpanzee	CP_Chimpanzee	PTV	NS05802	18.02	F	Yerkes Primate Center in Atlanta, GA	Captive	likely first-degree of Mai,NS03659	437696436	11.61	146	1.76	2.04	124899290
captive_Chimpanzee	CP_Chimpanzee	PTV	NS05807	19.72	F	Yerkes Primate Center in Atlanta, GA	Captive	likely first-degree of NS03656,NS05796,S004923	491160818	13.8	146	1.77	2.04	99113660
captive_Chimpanzee	CP_Chimpanzee	PTV	NS05823	15.94	M	Yerkes Primate Center in Atlanta, GA	Captive		386239257	11.47	146	1.83	2.05	62590310
captive_Chimpanzee	CP_Chimpanzee	PTV	NS05824	17.98	F	Yerkes Primate Center in Atlanta, GA	Captive	likely first-degree of NS03659,NS05581	437348978	11.93	146	1.76	2.04	150790707
captive_Chimpanzee	CP_Chimpanzee	PTV	NS05825	16.48	F	Yerkes Primate Center in Atlanta, GA	Captive	likely first-degree of Mai,NS03639	397562986	11.1	146	1.75	2.05	134091610
captive_Chimpanzee	CP_Chimpanzee	PTV	NS05837	14.42	M	Yerkes Primate Center in Atlanta, GA	Captive	likely first-degree of Amos,Barbara,NS05083,NS05228	346076443	10.7	146	1.87	2.06	20704280
captive_Chimpanzee	CP_Chimpanzee	PTV	NS06003	19.11	M	Yerkes Primate Center in Atlanta, GA	Captive	likely first-degree of NS04971	465305756	11.79	146	1.77	2.03	130162599
captive_Chimpanzee	CP_Chimpanzee	PTV	NS06006	13.46	F	Yerkes Primate Center in Atlanta, GA	Captive		337472582	11.87	142	1.72	2.09	148834500
captive_Chimpanzee	CP_Chimpanzee	PTV	NS06008	15.98	M	Yerkes Primate Center in Atlanta, GA	Captive	likely first-degree of Anja,NS03639	384772433	11	146	1.74	2.05	246992025
captive_Chimpanzee	CP_Chimpanzee	PTV	NS08860	34.24	M	Yerkes Primate Center in Atlanta, GA	Captive	likely first-degree of NS05224	840967476	12.76	146	1.9	2.06	38887389
captive_Chimpanzee	CP_Chimpanzee	PTV	NS08868	12.92	F	Yerkes Primate Center in Atlanta, GA	Captive	likely first-degree of NS08891	311000405	11.03	146	1.71	2.08	122586794
captive_Chimpanzee	CP_Chimpanzee	PTV	NS08882	13.33	F	Yerkes Primate Center in Atlanta, GA	Captive	likely first-degree of NS05060,NS08893	317786619	10.12	146	1.75	2.07	87407656
captive_Chimpanzee	CP_Chimpanzee	PTV	NS08891	16.15	M	Yerkes Primate Center in Atlanta, GA	Captive	likely first-degree of NS08868	391922528	11.6	146	1.76	2.05	108735235
captive_Chimpanzee	CP_Chimpanzee	PTV	NS08893	16.67	F	Yerkes Primate Center in Atlanta, GA	Captive	likely first-degree of NS08882	405547872	11.86	146	1.78	2.04	115960022
captive_Chimpanzee	CP_Chimpanzee	PTV	NS08895	15.76	F	Yerkes Primate Center in Atlanta, GA	Captive	likely first-degree of NS05579	382750739	11.69	146	1.75	2.05	114830692
captive_Chimpanzee	CP_Chimpanzee	PTV	NS08974	17.48	M	Yerkes Primate Center in Atlanta, GA	Captive	likely first-degree of S011128	428437733	12.32	146	1.85	2.04	64824807
captive_Chimpanzee	CP_Chimpanzee	PTV	NS08976	15.61	M	Yerkes Primate Center in Atlanta, GA	Captive	likely first-degree of Mai,S004923	381800437	12.73	147	1.75	2.05	127001631
captive_Chimpanzee	CP_Chimpanzee	PTV	PD_0257	33.19	M	NA	NA		759928568	6.68	148	1.79	2.03	81872172
captive_Chimpanzee	CP_Chimpanzee	PTV	PD_0258	31.42	F	NA	NA		725544954	7.41	148	1.78	2.01	88125955
captive_Chimpanzee	CP_Chimpanzee	PTS	PD_0259	33.77	F	NA	NA		774022441	6.78	148	1.87	2.04	124595223
captive_Chimpanzee	CP_Chimpanzee	PTV	PD_0427	32.4	M	Basel Zoo	Captive		759341103	8.73	149	1.71	2.08	523128564
captive_Chimpanzee	CP_Chimpanzee	PTV	Peony	38.72	F	Yerkes Primate Center in Atlanta, GA	Captive	likely first-degree of NS05417,NS05549	909457702	9.2	147	1.92	2.05	111767598
captive_Chimpanzee	CP_Chimpanzee	PTV	PR00226	28.09	M	IPBIR	Captive		947417025	4.22	97	1.66	2.16	85612627
captive_Chimpanzee	CP_Chimpanzee	PTV	PR00738	23.94	M	IPBIR	Captive		813723683	6.82	98	1.62	2.12	141396829
captive_Chimpanzee	CP_Chimpanzee	PTV	PR00818	20.42	F	Coriell	Captive		692928128	5.42	97	1.62	2.13	139198580
captive_Chimpanzee	CP_Chimpanzee	PTV	PR01106	17.08	M	IPBIR	Captive		553954459	4.19	101	1.57	2.16	94094470
captive_Chimpanzee	CP_Chimpanzee	PTV	PR01171	16.51	M	IPBIR	Captive		544738942	3.83	99	1.55	2.16	89040843
captive_Chimpanzee	CP_Chimpanzee	PTV	Rogger	38.43	M	Yerkes Primate Center in Atlanta, GA	Captive	likely first-degree of C3649,Callie,Carmichael,NS05032,NS05060,NS05233,NS05301,NS05794	912110846	7.51	145	1.9	2.07	81420338
captive_Chimpanzee	CP_Chimpanzee	PTV	S004923	48.59	F	Yerkes Primate Center in Atlanta, GA	Captive	likely first-degree of NS05807,NS08976	1300238438	20.47	147	1.91	2.09	87025974
captive_Chimpanzee	CP_Chimpanzee	PTV	S011128	32.23	F	Yerkes Primate Center in Atlanta, GA	Captive	likely first-degree of Justin,NS03623,NS03648,NS08974	843651974	17.85	146	1.89	2.07	41086170
captive_Chimpanzee	CP_Chimpanzee	PTV	Simliki	43.18	F	NA	Captive	Offspring of Carl	1522459723	4.87	93	1.63	2.05	99688094
captive_Chimpanzee	CP_Chimpanzee	PTV	Socrates	33.33	M	Yerkes Primate Center in Atlanta, GA	Captive		769598768	7.78	147	1.9	2.03	89627994
captive_Chimpanzee	CP_Chimpanzee	PTV	Unnamed_female	45.18	F	Yerkes Primate Center in Atlanta, GA	Captive	likely first-degree of NS03646	1105412934	8.29	143	2	2.08	67668394
captive_Chimpanzee	CP_Chimpanzee	PTV	Ursula	36.97	F	SNPRC	Captive		865870140	9.01	147	1.92	2.04	81226209
captive_Chimpanzee	CP_Chimpanzee	PTV	Waga	33.81	F	Yerkes Primate Center in Atlanta, GA	Captive	likely first-degree of Callie	793359708	9.14	147	1.92	2.03	113507541
captive_Gorilla	CP_Gorilla	GGG	DianCaptive	19.37	F	NA	NA		474030284	11.51	145	2.17	2.12	68970277
captive_Gorilla	CP_Gorilla	GGG	Dolly	52.49	F	San Diego Zoo	Captive	Mother of KB3781	1267086905	10.56	146	2.2	2.15	135402244
captive_Gorilla	CP_Gorilla	GGG	Efata	29.33	M	NA	Captive	Offspring of Banjo & Undi, father of Mutasi	1014224923	7.1	98	2.01	2.18	86162485
captive_Gorilla	CP_Gorilla	GGG	KB3781	67.76	M	San Diego Zoo	Captive	Offspring of Trib & Dolly	1709415086	13.91	146	2.28	2.14	93818097
captive_Gorilla	CP_Gorilla	GGG	Mawenzi	73.14	F	NA	Captive	Offspring of Mutasi	2302929100	9.94	112	2.33	2.17	52212541
captive_Gorilla	CP_Gorilla	GGG	Mutasi	44.41	F	NA	Captive	Offspring of Efata & Mimi, mother of Mawenzi	1559525317	7.29	96	2.03	2.19	96566553
captive_Gorilla	CP_Gorilla	GGG	Omoye	18.42	M	NA	NA		461168376	13.07	145	2.12	2.15	280090978
captive_Gorilla	CP_Gorilla	GBG	PD_0179	21.97	F	zoo-Zaire	Captive		519733889	8.6	148	1.98	2.13	676227426
captive_Gorilla	CP_Gorilla	GGG	PD_0180	21.44	F	zoo-Madrid	Captive		507655485	8.79	148	2.15	2.14	77315860
captive_Gorilla	CP_Gorilla	GGG	PD_0181	18.67	F	zoo-Apeldorn	Captive		450998292	10.35	148	2.15	2.15	43756100
captive_Gorilla	CP_Gorilla	GGG	PD_0182	18.82	F	zoo-Amsterdam	Captive		463491575	10.77	148	2.2	2.14	164073523
captive_Gorilla	CP_Gorilla	GGG	PD_0183	28.15	F	zoo-Romagne	Captive		685341831	11.4	148	2.18	2.14	58044705
captive_Gorilla	CP_Gorilla	GGG	PD_0184	19.96	M	zoo-Madrid	Captive		478658484	9.69	148	2.16	2.13	50262928
captive_Gorilla	CP_Gorilla	GGG	PD_0185	18.78	F	zoo-Hannover	Captive		451851807	10.33	148	2.15	2.16	49373350
captive_Gorilla	CP_Gorilla	GGG	PD_0186	19.24	F	zoo-Chesingn	Captive		460509110	9.93	148	2.15	2.14	61528551
captive_Gorilla	CP_Gorilla	GGG	PD_0187	26.67	F	zoo-Basel	Captive		662856542	11.74	146	2.22	2.13	35094418
captive_Gorilla	CP_Gorilla	GGG	PD_0188	33.86	F	zoo-Jersey	Captive		839294346	13.13	148	2.35	2.15	42646078
captive_Gorilla	CP_Gorilla	GGG	PD_0190	25.65	F	zoo-Rotterdam	Captive		615743456	10.34	148	2.17	2.14	57678517
captive_Gorilla	CP_Gorilla	GGG	PD_0191	22.27	M	zoo-Kerkrade	Captive		532623958	9.3	148	2.15	2.14	77415468
captive_Gorilla	CP_Gorilla	GGG	PD_0192	25.98	M	zoo-Romagne	Captive		622434052	9.49	148	2.17	2.13	50353185
captive_Gorilla	CP_Gorilla	GGG	PD_0193	22.43	F	zoo-Cameroon	Captive		549357834	10.89	148	2.24	2.14	101914684
captive_Gorilla	CP_Gorilla	GGG	PD_0194	20.49	F	Zoo Beauval	Captive		489036384	9.17	148	2.15	2.14	52411210
captive_Gorilla	CP_Gorilla	GGG	PD_0195	19.94	F	Zoo Beauval	Captive		475565820	8.99	148	2.14	2.14	83057087
captive_Gorilla	CP_Gorilla	GGG	PD_0196	31.16	F	Kolmardens Djupark zoo, Sweden	Captive		743380339	9.69	148	2.17	2.14	94189472
captive_Gorilla	CP_Gorilla	GGG	PD_0197	27.29	M	Kolmardens Djupark zoo, Sweden	Captive	likely first-degree of Efata	660079644	10.55	148	2.17	2.14	53992487
captive_Gorilla	CP_Gorilla	GGG	PD_0198	27.7	M	Kolmardens Djupark zoo, Sweden	Captive		658014137	9.53	148	2.26	2.13	64637482
captive_Gorilla	CP_Gorilla	GGG	PD_0260	53.53	F	NA	NA		1273269538	9.03	148	2.22	2.16	44550294
captive_Gorilla	CP_Gorilla	GGG	Trib	62.68	M	San Diego Zoo	Captive	Father of KB3781	1502180818	10.21	147	2.23	2.15	100027219
captive_Gorilla	CP_Gorilla	GGG	Undi	32.75	F	NA	Captive	Mother of Efata	1212974531	12.59	96	2.04	1.73	144005903
captive_Pongo	CP_Pongo	PP	AG05252	43.41	M	San Diego Zoo	Captive		1025377504	6.63	147	3.71	2.19	81958367
captive_Pongo	CP_Pongo	PA	AG06105	14.44	F	NA	NA		507157910	6.02	97	3.33	2.24	135776550
captive_Pongo	CP_Pongo	PA	AG06209	18.35	F	NA	NA		637802674	5.56	97	3.42	2.25	128447350
captive_Pongo	CP_Pongo	PA	AG06213	52.79	M	Laura Carrel (PSU), originally from Coriell	Captive		1265855542	8.1	147	3.84	2.2	119319657
captive_Pongo	CP_Pongo	PA	Aris	27.75	M	NA	Captive	Offspring of Schubbi & Ogan	712136841	11.57	142	3.74	2.22	52078126
captive_Pongo	CP_Pongo	PA	BO51	46.41	M	NA	NA		787988388	6.9	205	3.85	2.19	128286262
captive_Pongo	CP_Pongo	PA	GM04272	18.04	M	NA	NA		634751215	6.01	97	3.38	2.23	91717694
captive_Pongo	CP_Pongo	PA	Ogan	31.71	F	NA	Captive	Mother of Aris	800565982	11.61	144	3.63	2.23	229158938
captive_Pongo	CP_Pongo	PP	PD_0262	53.03	F	NA	NA		1222580922	5.68	149	3.67	2.22	90662433
captive_Pongo	CP_Pongo	PA	PD_0263	32.9	F	NA	NA		752811841	4.38	148	3.76	2.21	75738797
captive_Pongo	CP_Pongo	PP	PPY6	18.03	M	NA	NA		428587637	7.28	146	3.6	2.21	93480132
captive_Pongo	CP_Pongo	PA	PR00054	18.14	M	NA	NA		644021733	7.25	97	3.41	2.24	119271273
captive_Pongo	CP_Pongo	PA	PR01110	14.3	F	NA	NA		515581937	6.93	96	3.33	2.24	130441769
captive_Pongo	CP_Pongo	PP	SAMN23530518	42.68	F	NA	NA		1072811265	12.89	147	4	2.2	66873572
captive_Pongo	CP_Pongo	PA	Schubbi	27.3	M	NA	Captive	Father of Aris	689467631	10.08	142	3.73	2.22	42890463
captive_Pongo	CP_Pongo	PA	Susie	35.6	F	Gladys Porter Zoo, Brownsville, TX	Captive		912194122	4.81	132	3.87	1.5	153577778
