# Supplementary material for: A curated dataset of great ape genome diversity
Source: Sci Data. 2025 Nov 19;12:1835. doi: 10.1038/s41597-025-06124-z (PMC12630759; doi:10.1038/s41597-025-06124-z)
Supplement: Supplementary file 4 — Supplementary Table 3 [file 41597_2025_6124_MOESM4_ESM.xlsx]

## Sheet: S3_coverage_chroms
Table S3. Average coverage per chromosome.
Name	Species	Coverage_chr1	Coverage_chr2	Coverage_chr3	Coverage_chr4	Coverage_chr5	Coverage_chr6	Coverage_chr7	Coverage_chr8	Coverage_chr9	Coverage_chr10	Coverage_chr11	Coverage_chr12	Coverage_chr13	Coverage_chr14	Coverage_chr15	Coverage_chr16	Coverage_chr17	Coverage_chr18	Coverage_chr19	Coverage_chr20	Coverage_chr21	Coverage_chr22	Coverage_chrX	Coverage_chrY	Coverage_chrM
Bwiruka	Gorilla beringei beringei	17.37	18.94	19.77	21.97	19.49	19.15	19	22.07	16.98	25.89	17.51	19.22	19.18	15.82	14.8	16.32	16.98	21.67	16.43	18.55	19.11	17.47	18.17	NA	1148.77
Imfura	Gorilla beringei beringei	29.39	30.56	31.41	33.87	29.2	27.55	28.67	29.36	27.05	43.74	29.72	31.46	27.68	24.43	26.05	30.74	30.14	35.83	31.03	37.68	31.86	27.42	14.6	20.26	164.94
Kaboko	Gorilla beringei beringei	33.76	34.77	35.84	37.96	33.12	31.88	32.66	33.05	30.88	48.29	33.9	35.81	31.2	28.07	29.66	35.06	34.93	39.2	35.72	41.41	35.67	31.12	16.85	19.01	295.56
Kahungye	Gorilla beringei beringei	26.9	28.25	28.74	30.42	28.07	28.11	28.1	29.27	25.35	35.17	27.11	28.64	25.71	23.18	23.7	26.82	28.62	29.51	28.3	30.11	28.11	24.01	26.84	NA	1790.08
Katungi	Gorilla beringei beringei	27.14	29.4	30.42	32.19	29.57	29.47	29.12	31.01	26.22	38.58	27.56	29.67	28.13	23.73	23.57	25.86	26.68	32.9	25.51	29.39	27.87	22.62	28.25	NA	729.17
Maisha	Gorilla beringei beringei	20.36	20.89	20.9	21.78	20.09	20.08	20.88	21.3	19.38	26.22	20.86	21.04	18.05	17.18	17.85	21.61	22.91	21.16	23.73	24.29	21.11	19.87	20.23	NA	241.72
Nyamunwa	Gorilla beringei beringei	26.05	27.69	28.66	30.07	27.79	27.56	27.6	28.85	24.98	37.2	26.36	28.22	25.94	22.5	22.83	25.68	26.43	30.85	25.72	28.93	26.45	22.06	26.71	NA	352.3
Semehe	Gorilla beringei beringei	28.96	30.88	31.98	33.35	30.92	30.86	30.84	32.04	27.66	40.18	29.24	31.41	29.03	25.01	25.45	28.28	29.31	33.95	28.37	31.84	29.18	24.05	29.65	NA	394.97
Tuck	Gorilla beringei beringei	29.91	30.67	31.96	33.63	30.24	29.58	30.4	31.05	28.58	43.13	30.02	31.66	27.69	24.67	26.02	30.81	31.56	34.74	31.39	36.26	31.38	27	29.08	NA	187.12
Turimaso	Gorilla beringei beringei	22.39	21.26	20.47	21.49	19.61	19.58	21.66	21.83	21.34	27.78	22.57	21.81	17.08	17.92	19.9	26.79	29.13	21.4	33.01	29.62	25.52	27.28	19.42	NA	112.82
Umurimo	Gorilla beringei beringei	20.87	20.08	20.1	19.13	19.11	19.03	20.47	20.48	19.46	26.25	21.08	21.02	16.62	16.79	18.6	24.14	25.36	20.49	27.42	25.82	20.79	22.69	18.61	NA	266.72
Zirikana	Gorilla beringei beringei	28.5	29.17	30.05	32.85	28.75	27.48	28.81	29.38	27.78	42.01	28.87	30.35	25.95	23.6	25	30.49	31.12	33.42	31.57	37.2	32.33	27.9	14.8	19.27	243.26
Dunia	Gorilla beringei graueri	24.36	24.19	24.54	24.37	23.49	23.17	24.45	24.94	22.78	32.63	24.64	25.19	20.99	19.96	21.58	26.84	27.98	25.42	29.1	29.49	24.34	23.97	22.69	NA	226.01
Itebero	Gorilla beringei graueri	26.52	27.51	28.88	31.04	27.33	26.54	27.15	27.58	25.27	39.9	26.67	28.6	25	21.92	23.24	27.12	27.72	31.85	26.78	32.43	25.85	22.87	26.53	NA	172.86
Kaisi	Gorilla beringei graueri	23.18	25.29	26.59	29.3	25.45	25.39	24.7	25.91	22.03	32.73	23.53	25.39	24.17	20.09	20.05	21.3	21.43	27.62	18.23	25.47	22.81	17.26	13.32	11.7	357.45
Mkubwa	Gorilla beringei graueri	14.24	15.34	16.13	17.23	15.48	15.58	15.1	16.01	13.31	19.63	14.34	15.47	14.64	12.26	12.14	12.62	13.12	16.34	11.33	14.61	13.74	10.64	7.84	5.15	1193.73
Mukokya	Gorilla beringei graueri	28.87	30.7	31.72	33.11	30.85	30.61	30.76	32.78	27.67	41.16	29.17	31.31	28.98	25.04	25.19	28.06	29.38	33.69	28.06	31.79	30.53	25.18	15.61	9.51	491.07
Ntabwoba	Gorilla beringei graueri	26.27	26.71	28.03	28.62	26.74	25.73	26.87	27.57	25.49	39.48	26.27	28.28	24.97	21.86	23.17	27.76	28.48	32.22	28.63	31.53	26.61	24.93	13.5	12.02	255.63
Pinga	Gorilla beringei graueri	19.58	19.36	19.87	19.3	18.91	18.65	19.66	19.93	18.22	26.28	19.75	20.23	17.05	16.04	17.27	21.22	22.18	20.9	23.09	23.09	18.9	18.94	18.16	NA	317.12
Tumani	Gorilla beringei graueri	21.48	22.33	23.01	23.28	22.05	21.95	22.22	22.79	20.36	28.45	21.81	22.75	20.81	18.27	18.92	21.69	22.5	24.15	22.15	24.25	21.93	18.69	20.87	NA	232.86
Victoria	Gorilla beringei graueri	27.57	25.94	24.19	25.14	23.59	23.87	28.07	26.94	27.87	33.87	28.21	26.89	21.51	22.78	25.25	35.14	41.73	26.15	51.5	35.34	33.65	40.02	22.14	NA	270.09
Afi18	Gorilla gorilla diehli	12.29	13.27	13.21	13.37	13.12	13.26	13.13	13.51	11.77	14.34	13.06	13.02	11.89	10.86	10.93	12.24	12.61	13.15	12.16	13.31	11.85	10.14	6.95	2.57	565.56
Kag12	Gorilla gorilla diehli	14.03	15.18	15.28	15.29	15	15.24	14.92	15.49	13.46	16.84	14.86	14.97	13.66	12.38	12.41	13.6	14.31	15.26	13.5	15.09	13.1	11.3	14.68	NA	495.85
Nyango	Gorilla gorilla diehli	14.89	17.03	17.7	19.35	17.13	17.34	16.3	17.34	14.44	20.11	15.56	16.41	16.61	13.35	12.78	12.74	12.54	18.01	9.87	15.17	15.09	9.65	16.48	NA	298.88
Abe	Gorilla gorilla gorilla	14.08	14.4	15.19	16.3	14.71	14	14.33	14.24	13.19	21.45	14.05	15.12	13.31	11.56	12.22	14.17	14.9	16.31	13.78	17.01	14.01	11.64	7.52	8.44	3556.19
Akiba	Gorilla gorilla gorilla	15.01	17.25	18	20.61	17.46	17.63	16.59	17.88	14.57	21.17	15.69	16.68	17.09	13.62	12.74	12.57	12.47	18.6	9.8	15.63	15.26	10.07	16.86	NA	347.75
Amani	Gorilla gorilla gorilla	26.1	28.58	29.67	32.9	28.31	28.71	27.73	28.41	24.61	37.94	26.19	28.42	26.66	22.51	22.82	23.69	24.6	29.52	20.5	28.84	26.15	18.4	27.37	NA	654.39
Anthal	Gorilla gorilla gorilla	15.71	17.82	18.69	20.93	18.13	18.18	17.22	18.48	15.25	23.05	16.25	17.46	17.93	14.11	13.42	13.48	13.42	19.64	10.66	16.2	16.05	10.8	17.39	NA	1275.58
Azizi	Gorilla gorilla gorilla	14.55	15.76	16.37	17.87	15.78	15.8	15.47	16.27	13.94	21.13	14.84	15.8	15.29	12.69	12.61	13.54	13.97	17.33	12.65	16.06	15.48	11.39	8.16	6.48	473.43
Banjo	Gorilla gorilla gorilla	40.63	44.24	46.75	49.41	44.88	44.85	43.87	45.44	38.7	57.63	41.33	44.98	42.64	35.44	34.7	36.93	37.61	47.47	33.22	42.25	39.67	29.11	22.86	14.22	452.98
Bulera	Gorilla gorilla gorilla	14.64	15.83	16.53	17.63	15.84	15.89	15.54	16.36	13.98	21.06	14.94	15.93	15.22	12.72	12.6	13.71	14	17.35	12.67	16.01	14.66	11.19	15.47	NA	572.14
Choomba	Gorilla gorilla gorilla	16.1	18.42	19.59	22.38	18.77	18.83	17.84	18.65	15.66	24.85	16.53	18.17	18.7	14.36	13.66	13.57	13.11	20.69	10.12	16.7	16.3	9.72	18.05	NA	290.56
Coco	Gorilla gorilla gorilla	18.26	20.3	21.31	23.55	20.29	20.39	19.71	20.57	17.81	27.02	18.71	20.06	20.26	15.98	16	16.7	16.54	22.79	13.89	20.06	18.07	12.75	19.84	NA	205.86
delphi	Gorilla gorilla gorilla	25.58	28.14	29.87	34.17	28.31	28.22	27.25	28.13	24.36	39.08	26.07	28.18	27.08	22.02	21.95	23.02	22.91	31.11	18.66	29.08	25.59	17.39	27.58	NA	488.02
Dian	Gorilla gorilla gorilla	25.22	27.66	28.61	34.04	27.32	27.23	26.77	27.72	24.26	37.46	25.67	27.43	26.35	21.67	22.23	23.51	24.29	30.3	20.62	30.31	26.63	19.68	26.79	NA	787.79
Helen	Gorilla gorilla gorilla	12	12.92	13.44	14.18	12.94	12.87	12.7	12.99	11.43	17.1	12.31	12.97	12.17	10.29	10.48	11.42	11.68	14.16	10.71	13.25	11.82	9.11	12.45	NA	615.14
Katie986	Gorilla gorilla gorilla	11.4	12.32	12.77	13.98	12.39	12.23	12.1	12.35	11	16.87	11.66	12.4	11.67	10.14	10.06	10.88	11.17	13.67	10.18	12.93	11.42	8.67	11.98	NA	1271.58
KatieB650	Gorilla gorilla gorilla	11.39	12.99	13.84	15.74	13.23	13.26	12.6	13.19	11.14	17.6	11.64	12.91	13.26	10.13	9.77	9.71	9.51	14.64	7.42	11.77	11.64	7.04	12.76	NA	143.95
Kokomo	Gorilla gorilla gorilla	11.87	12.91	13.31	14.3	12.79	12.91	12.74	13.26	11.41	16.98	12.1	12.89	12.37	10.37	10.38	11.1	11.49	13.88	10.35	13.02	12.18	9.34	12.45	NA	300.68
Kolo	Gorilla gorilla gorilla	18.09	20.78	22.13	25.26	21.12	21.3	20.13	21.43	17.68	27.3	18.72	20.31	21.32	16.25	15.37	15.14	14.87	23.05	11.59	18.88	18.8	11.65	20.76	NA	196.25
Kowali	Gorilla gorilla gorilla	14.38	15.57	16.24	17.36	15.56	15.65	15.26	15.97	13.81	20.71	14.67	15.66	15.25	12.55	12.47	13.42	13.7	17.51	12.25	15.67	13.95	10.87	15.2	NA	284.89
Mimi	Gorilla gorilla gorilla	59.74	65.45	68.75	73.74	65.75	65.83	64.16	66.69	57.29	84.84	61.04	65.56	63.58	52.06	52.13	55.21	55.8	71.88	48.91	64.37	58.88	43.48	63.38	NA	777.26
naA2	Gorilla gorilla gorilla	14.43	15.47	15.52	15.43	15.19	15.55	15.21	15.55	13.73	16.79	15.21	15.23	13.88	12.7	12.72	14.17	15.07	15.16	14.34	15.54	13.41	11.62	14.99	NA	353.21
Oko	Gorilla gorilla gorilla	12.54	13.25	13.89	14.38	13.25	13.22	12.99	13.19	11.87	17.78	12.68	13.4	12.33	10.52	10.86	11.87	12.28	14.5	11	13.65	12.41	9.35	12.54	NA	586.83
Paki	Gorilla gorilla gorilla	14.49	16.22	17.46	19.26	16.55	16.54	15.8	16.3	14.18	22.44	14.78	16.26	16.28	12.72	12.46	12.62	12.3	18.77	9.7	15.33	14.38	8.91	15.88	NA	216.09
Sandra	Gorilla gorilla gorilla	16.58	18.46	19.58	21.41	18.65	18.65	17.99	18.95	15.96	24.08	17	18.34	18.22	14.61	14.36	14.79	14.62	20.31	12.13	17.62	16.75	11.53	18.27	NA	513.81
Suzie	Gorilla gorilla gorilla	14.54	15.72	16.35	17.44	15.67	15.76	15.43	16.23	13.98	21.04	14.94	15.76	15.01	12.66	12.63	13.73	14.09	17.28	12.81	15.99	14.55	11.4	15.44	NA	403.61
Tzambo	Gorilla gorilla gorilla	16.62	17.59	18.15	18.56	17.52	17.38	17.16	17.58	15.66	22.06	17.01	17.9	16.13	14.09	14.64	15.92	16.69	18.75	15.06	18.76	16.3	12.97	9.13	6.62	2180.31
Bono	Pan paniscus	27.27	30.64	30.98	34.65	30.34	31.1	29.62	30.83	26.88	33.26	29.05	29.72	25.97	24.41	22.81	25.84	26.84	28.8	21.64	29.45	26.2	18.71	16.33	9.07	493.3
Catherine	Pan paniscus	15.97	18.2	18.5	20.44	18.2	18.81	17.54	18.45	15.81	19.16	16.97	17.61	15.61	14.6	13.18	14.67	15.42	17.07	11.76	16.29	14.74	10.28	17.85	NA	1257.58
Chipita	Pan paniscus	19.56	22.38	22.78	25.51	22.26	22.88	21.56	22.86	19.44	23.9	20.93	21.6	19.35	17.88	16.08	17.61	18.97	21	14.5	20.49	17.85	12.8	22.45	NA	490.01
Desmond	Pan paniscus	30.89	35.11	35.51	39.82	34.69	35.81	33.87	35.42	30.98	37.48	33.08	33.95	29.97	27.92	25.53	28.66	30.84	32.96	23.64	32.7	29.59	20.53	18.37	10.17	497.54
Dzeeta	Pan paniscus	31.34	35.33	35.86	39.77	35.08	36.4	34.02	35.72	31.02	37.73	33.4	34.04	30.36	28.1	25.68	28.6	30.66	33.3	23.15	32.31	29.55	20	35.34	NA	557.06
Hermien	Pan paniscus	29.45	33.08	33.43	36.41	32.54	33.61	31.99	33.05	29.27	35.63	31.32	32.06	27.93	26.06	24.41	27.48	28.27	30.94	23.18	31.18	27.91	19.1	32.54	NA	721.17
Hortense	Pan paniscus	27.9	31.23	31.57	35	30.82	32.49	30.19	31.39	27.4	34.2	29.75	30.29	26.33	24.98	23.09	26.39	28.05	29.28	22.15	29.63	25.43	18.93	31.36	NA	670.21
Kombote	Pan paniscus	26.6	30.09	30.46	33.53	29.75	30.88	29.01	30.15	26.36	32.03	28.55	29.12	25.6	23.77	22.03	24.83	26.47	28.39	20.48	27.65	24.7	16.87	30	NA	646.97
Kosana	Pan paniscus	27.83	31.47	32	35.07	31.18	32.55	30.39	31.83	27.7	33.37	29.44	30.51	27.01	24.96	22.92	25.9	27.84	29.73	21.15	28.8	25.86	17.83	31.04	NA	516.98
Natalie	Pan paniscus	28.05	31.48	31.87	35.54	31.12	33.03	30.35	32.14	27.44	33.67	30.02	30.63	26.67	25.04	23.36	26.28	28.59	29.64	22.16	30.03	25.7	18.89	31.42	NA	521.14
Akwaya	Pan troglodytes ellioti	18.94	20.45	20.72	21.36	20.21	20.56	20.31	20.45	18.76	23.24	19.8	20.81	17.15	16.48	15.78	17.71	21.17	19.36	16.68	20.07	19.04	13.23	10.73	6.82	722.98
Basho	Pan troglodytes ellioti	12.32	13.27	13.37	13.54	12.96	13.17	13.19	13.08	12.3	14.78	12.86	13.48	10.91	10.61	10.21	11.48	13.68	12.4	10.94	13.13	11.9	8.74	6.93	4.05	302.09
Damian	Pan troglodytes ellioti	17.3	18.51	18.68	19.01	18.16	18.19	18.39	18.49	17.11	21.07	18.04	18.82	15.34	15.01	14.49	16.41	19.47	17.45	16.04	18.4	17.74	12.49	9.59	5.68	595.35
Julie66	Pan troglodytes ellioti	17.43	18.67	18.86	19.09	18.35	18.52	18.58	18.62	17.41	21.32	18.19	19.06	15.44	15.08	14.58	16.52	19.5	17.56	16	18.55	16.95	12.48	18.38	NA	816.24
Koto	Pan troglodytes ellioti	18.34	19.94	20.17	20.86	19.67	20.08	19.71	20.05	18.27	22.25	19.21	20.12	16.9	16.16	15.24	16.92	20.14	18.86	16.16	19.17	18.91	13.16	10.26	6.13	594.05
Taweh	Pan troglodytes ellioti	17.23	18.55	18.69	19.07	18.22	18.53	18.39	18.61	17.27	21.04	17.95	18.85	15.49	15.11	14.38	16.22	19.47	17.44	15.8	18.03	17.46	12.63	18.06	NA	790.71
Tobi	Pan troglodytes ellioti	11.65	12.45	12.49	12.56	12.1	12.2	12.36	12.29	11.61	13.99	12.11	12.68	10.12	10.02	9.82	11.18	13.12	11.6	10.8	12.58	10.72	8.5	12.12	NA	618.59
Andromeda	Pan troglodytes schweinfurthii	18.43	19.79	19.96	19.54	19.27	19.8	19.06	19.62	18.25	21.27	19.43	19.68	16	15.92	15.61	17.18	19.82	18.65	16.56	19.79	17.52	13.43	18.69	NA	868
Athanga	Pan troglodytes schweinfurthii	20.88	22.3	22.01	22.64	21.55	22.43	22.11	22.24	21.49	25.37	21.48	22.4	18.45	18.33	17.93	20.53	24.41	20.95	21.37	22.57	22.55	16.91	11.17	5.17	727.87
Bihati	Pan troglodytes schweinfurthii	31.7	30.12	28.25	27.51	27.63	29.24	31.59	29.11	32.14	36.26	31.91	31.81	22.63	26.2	28.21	37.28	45.42	27.38	51.45	38.2	37.37	36.52	25.9	NA	1385.61
Bwambale	Pan troglodytes schweinfurthii	34.84	38.36	38.84	40.62	37.83	38.94	37.26	38.12	35.39	42.71	36.36	37.95	32.35	30.62	29.08	31.75	37.75	36.32	28	36.22	34.61	23.06	19.88	8.46	878.9
CindyB7	Pan troglodytes schweinfurthii	31.68	34.16	34.43	35.04	33.43	34.26	33.65	34.14	32.47	39.31	33	34.43	28.34	27.67	26.66	29.96	35.44	32.28	29.28	33.53	32.73	23.16	32.94	NA	641.31
Cleo	Pan troglodytes schweinfurthii	56.89	58.92	57.42	56.86	56.09	57.79	59.04	58.74	58.24	67.37	58.87	59.69	46.99	48.88	49.38	59.76	70.14	55.09	66.22	64.31	58.62	52.19	55.37	NA	948.78
CocoB014	Pan troglodytes schweinfurthii	20.25	22.23	22.42	23.45	21.9	22.38	21.85	22.48	21.18	25.51	21.22	22.27	18.96	18	16.88	18.86	22.14	21.03	18.17	21.06	20.12	14.88	21.67	NA	448.44
Diana	Pan troglodytes schweinfurthii	23.48	24.05	23.88	24.18	23.2	23.85	24.48	24.47	23.87	30.46	24.23	25.42	19.26	20.22	20.06	24.15	30.47	22.51	26.77	26.65	26.9	21.23	12.83	6.29	336.48
Frederike	Pan troglodytes schweinfurthii	20.67	22.55	22.72	23.57	22.17	22.54	22.25	22.77	21.36	25.56	21.54	22.64	19.15	18.3	17.27	19.22	22.58	21.39	18.75	21.45	20.39	14.8	21.95	NA	414.47
Ikuru	Pan troglodytes schweinfurthii	31.02	33.6	33.91	34.87	33.01	33.74	33.19	33.7	32.01	38.74	32.42	33.88	28.12	27.31	26.05	29.37	34.99	31.66	28.38	32.68	33.55	22.68	32.59	NA	681.04
Kidongo	Pan troglodytes schweinfurthii	41.33	45.54	45.82	47.7	44.81	45.64	44.03	45.49	41.06	48.25	43.16	44.75	38.44	36.62	35.02	37.9	43.66	43.17	34.13	42.86	40.14	27.78	44.59	NA	519.57
Maya	Pan troglodytes schweinfurthii	32.5	34.35	33.98	34.02	33.1	33.95	33.91	34.21	33.21	38.84	33.67	34.5	27.85	28.09	27.97	32.77	37.48	32.25	33.49	35.82	31.62	26.57	32.54	NA	1041.29
Nakku	Pan troglodytes schweinfurthii	32.71	35.69	36.4	37.83	35.27	35.9	34.78	35.51	32.84	41.01	34.09	35.76	29.74	28.46	27.11	29.86	36.21	33.75	25.99	34.08	31.34	21.27	35.16	NA	1264.89
Padda	Pan troglodytes schweinfurthii	20.89	20	20.71	20.98	19.68	19.99	21.57	20.11	21.72	30.45	20.39	22.96	15.62	17.27	16.57	21.1	30.93	18.13	25.98	22.79	20.93	18.57	13.07	4.75	617.18
Tongo	Pan troglodytes schweinfurthii	34.89	34.6	33.36	32.51	32.56	33.02	35.1	34.88	35.16	40.28	36.39	35.32	26.09	29.19	30.59	39.5	45.07	32.09	45.16	42.41	35.34	36.03	17.15	7.12	1105.12
Trixie	Pan troglodytes schweinfurthii	31.19	33.27	33.22	33.67	32.35	33.37	32.91	33.17	31.93	37.86	32.52	33.61	27.34	27.05	26.49	30.42	35.89	31.32	31.15	33.7	30.65	24.57	32.21	NA	916.37
Vincent	Pan troglodytes schweinfurthii	18.65	19.87	20.16	20.37	19.48	19.67	19.54	19.74	18.96	23.56	19.48	20.27	16.06	16.03	15.74	17.96	21.39	18.71	17.34	20.38	18.36	14.09	10.49	4.71	1154.12
Washu	Pan troglodytes schweinfurthii	33.37	36.18	36.05	37.05	35.3	35.94	35.6	36.19	34.74	40.28	34.45	36.06	30.18	29.41	28.56	31.95	36.79	34.16	31.43	35.61	32.22	25.24	18.18	6.42	712.83
Alfred	Pan troglodytes troglodytes	26.94	27.83	27.63	28.83	26.86	27.56	28.32	27.96	27.04	33.47	27.72	28.49	22.76	23.13	22.89	28.14	33.36	26.07	31.63	30.14	29.38	24.15	13.92	5.9	194.23
Blanquita	Pan troglodytes troglodytes	21.19	22.74	22.73	23.18	22.23	22.67	22.51	23.07	21.37	25.94	21.95	22.89	19.04	18.73	18.23	20.61	24.13	21.57	20.51	22.69	20.51	16.29	21.96	NA	529.3
Brigitte	Pan troglodytes troglodytes	27.06	28.02	27.85	29.57	27.15	27.78	28.63	28.52	27.25	34.58	27.87	28.9	23.19	23.2	22.96	28.25	35.14	26.35	31.58	30.03	30.65	23.96	13.89	5.89	455.23
Cindy	Pan troglodytes troglodytes	23.97	25.01	25.05	26.2	24.33	24.91	24.91	25.39	24.17	30.64	24.88	25.45	20.3	20.49	20.14	23.81	29.28	23.55	24.18	26.64	23.56	19.66	24.39	NA	496.68
Clara	Pan troglodytes troglodytes	15.82	17.25	17.3	18.02	16.81	17.49	16.85	17.13	16.22	19.67	16.23	17.22	14.57	13.91	13.48	14.68	18.18	16.37	13.77	16.36	15.31	11.13	16.63	NA	208.41
Doris	Pan troglodytes troglodytes	24.38	26.82	27.2	28.58	26.41	27.21	26.18	26.76	24.68	30.63	25.2	26.75	22.99	21.55	20.53	22.08	25.93	25.41	19.5	24.87	24.09	16.18	26.15	NA	351.21
Gamin	Pan troglodytes troglodytes	23.15	23.65	23.4	24.23	22.83	23.11	23.72	23.86	23.04	29.11	23.94	24.28	18.79	19.54	19.83	24.18	29.39	22.25	26.24	26.83	25.44	20.78	12.05	6.38	1991.28
JulieA959	Pan troglodytes troglodytes	19.1	19.77	19.35	19.47	18.74	19.69	19.69	19.28	18.71	23.04	18.95	20.23	16	16.29	16.77	19.11	23.29	18.44	20.47	20.96	18.64	16.03	18.31	NA	614.26
Lara	Pan troglodytes troglodytes	26.58	28.3	28.74	30.13	27.79	28.25	28.02	28.82	26.79	34.62	27.43	28.87	23.58	23.18	22.25	25.49	30.8	26.82	24.94	28.4	26.57	20.25	27.74	NA	1202
Luky	Pan troglodytes troglodytes	19.1	19.84	19.71	20.83	19.19	19.48	19.66	19.74	19.56	23.98	19.65	20.15	15.94	16.22	16.18	19.3	23.65	18.38	20.86	21.49	21.35	16.04	19.2	NA	607.35
Marlin	Pan troglodytes troglodytes	20.54	22.53	22.92	23.89	22.25	22.78	22.22	22.72	21.22	25.74	21.57	22.66	19.32	18.37	17.13	19.1	22.67	21.33	18.12	21.22	22	14.99	22.09	NA	423.55
Mirinda	Pan troglodytes troglodytes	25.48	27.21	27.51	28.88	26.65	27.39	27.02	27.69	25.88	32.65	26.29	27.6	22.79	22.19	21.29	24.43	29.22	25.71	24.22	26.94	25.36	19.42	26.39	NA	215.82
Negrita	Pan troglodytes troglodytes	20.94	22.91	23.25	24.33	22.65	23.19	22.58	23.32	21.44	26.02	21.78	22.93	19.61	18.6	17.42	19.18	22.8	21.73	18.36	21.72	20.95	15.24	22.39	NA	492.27
Tibe	Pan troglodytes troglodytes	20.16	20.35	20.12	20.11	19.46	20.14	20.77	20.35	19.61	26.04	20.18	21.4	16.25	17.1	17.56	20.83	25.71	19.07	23.72	22.75	19.97	18.37	19.46	NA	396.07
Ula	Pan troglodytes troglodytes	21.15	21.03	20.71	21.11	20.15	20.39	21.39	21.18	21.02	26.6	21.61	21.84	16.42	17.59	17.85	22.86	27.51	19.38	26.41	24.51	22.83	20.07	19.95	NA	1751.91
Vaillant	Pan troglodytes troglodytes	25.96	27.97	27.72	28.29	26.92	28.08	27.46	27.78	26.03	31.6	26.25	27.97	23.43	22.78	22.64	24.66	28.59	26.34	23.68	27.03	25.25	18.95	13.94	5.26	521.95
Yogui	Pan troglodytes troglodytes	21.59	22.23	21.82	21.87	21.28	21.91	22.52	22.44	21.6	27.08	21.98	22.84	17.97	18.66	18.9	22.47	26.92	20.84	25.04	24.11	21.5	19.69	11.15	4.87	900.99
A	Pan troglodytes verus	34.55	37.38	37.95	39.94	36.99	37.69	36.98	37.66	35.13	42.48	36.09	37.52	31.47	30.12	29.05	32.93	38.43	35.53	30.95	36.26	38.38	25.89	19.66	9.91	337.05
Alice	Pan troglodytes verus	35.16	34.78	33.39	32.12	32.54	33.28	35.28	34.64	34.36	40.08	36.5	35.51	26.13	29.4	31.12	40.25	45.69	32.38	45.77	42.35	34.43	36.31	31.93	NA	1165.85
Annie	Pan troglodytes verus	16.37	15.56	14.86	14.76	14.58	15.01	16.88	15.71	16.11	20.01	16.44	16.78	11.94	13.76	14.39	19.57	24.51	14.28	27.06	19.5	21.23	19.89	14.51	NA	1433.72
B	Pan troglodytes verus	31.15	34.52	35.09	37.36	34.34	35.11	33.99	34.7	31.04	37.6	32.83	34.23	29.85	27.94	25.89	28.76	32.74	33	26.42	31.82	32.1	22.08	33.84	NA	344.2
Berta	Pan troglodytes verus	27.48	26.92	26.41	26.45	25.63	26.42	28.37	27.24	27.05	34.23	27.74	28.9	21.2	23.37	23.72	30.78	38.75	25.01	39.07	31.48	31.67	29.23	25.99	NA	994.82
Bosco	Pan troglodytes verus	14.08	15.68	16.04	16.93	15.73	16.09	15.31	15.96	14.03	16.67	14.87	15.44	13.59	12.69	11.65	12.56	14.21	14.91	11.31	14.01	14.15	9.67	8.02	3.29	442.91
CindyN014	Pan troglodytes verus	37.78	38.28	37.33	36.69	36.45	37.2	38.38	38.11	37.36	43.12	39.18	38.65	29.72	31.85	32.78	40.66	46.14	35.68	44.65	43.49	39.65	35.81	36.07	NA	1167.34
Clint	Pan troglodytes verus	30.01	33.54	34.24	36.47	33.52	34.27	32.74	34.15	30.2	36.47	31.47	33.19	29.22	27.15	24.88	26.64	30.14	32.19	23.55	29.74	29.84	20.38	17.33	7.43	414.12
Jimmie	Pan troglodytes verus	23.25	25.13	24.94	25.39	24.3	25.25	24.51	24.8	22.89	27.46	23.75	24.9	20.85	20.36	20.23	22.03	25.3	23.88	21.15	24.55	22.61	16.95	23.44	NA	575.45
Koby	Pan troglodytes verus	15.67	16.49	16.67	16.83	16.31	16.34	16.45	16.46	15.6	19.34	16.39	16.86	13.19	13.49	13.19	15.51	18.19	15.66	14.98	17.41	14.58	12.07	8.75	4.27	2886.64
Linda	Pan troglodytes verus	30.31	33.3	33.68	35.51	32.9	34.02	32.75	33.63	30.64	36.65	31.86	33.23	28.48	27.23	25.36	28.28	32.95	31.59	27.24	31.39	30.57	22.8	32.37	NA	582.89
Mike	Pan troglodytes verus	19.98	19.37	20.51	21.22	19.43	19.53	20.86	19.8	19.5	28.83	19.74	22.38	15.4	16.81	15.8	20.06	27.74	17.62	24.38	21.24	21.39	17.54	12.94	5.64	888.19
SeppToni	Pan troglodytes verus	32.1	35	35.42	37.3	34.75	35.5	34.52	35.45	32.02	38.74	33.73	35.01	29.88	28.5	26.93	30.04	35.7	33.51	29.21	33.4	35.53	24.18	17.85	7.54	1722.49
Babu	Pongo abelii	23.82	27.58	29.27	30.64	29.31	27.97	28.18	28.25	22.2	27.02	27.38	28.19	25.23	22.32	21.33	21.19	22.2	26	17.52	31.74	22.22	15.24	28.96	NA	408.52
Buschi	Pongo abelii	24.35	27.21	28.51	28.35	28.37	27.17	28.09	27.9	22.47	27.78	27.93	28.22	23.61	22.34	22.11	23.42	25.17	25.58	20.67	34.5	22.69	18.07	16.91	11.97	399.35
Dunja	Pongo abelii	28.32	31.86	33.62	34.38	33.7	32.06	32.73	32.42	26.14	32.13	32.36	32.85	28.27	26.08	24.86	26.18	28.49	29.85	23.06	38.92	26.08	19.87	33.59	NA	2856.11
Elsi	Pongo abelii	26.33	29.66	31.07	31.9	30.85	29.62	30.42	30.45	24.37	30.46	30.22	30.58	26.07	24.23	23.43	24.81	26.7	27.71	21.85	37.28	24.54	19.2	31.18	NA	537.26
Jeff	Pongo abelii	26.06	27.46	29.94	28.88	29.82	27.92	30.52	28	23.94	28.73	30.69	31.13	23.02	23.3	22.48	26.02	28.81	24.31	28.47	39.97	22.71	20.69	23.36	NA	1334.53
Kiki	Pongo abelii	24.06	27.41	29.08	29.84	28.93	27.61	28.41	28.06	22.34	27.24	27.95	28.35	24.64	22.38	21.4	22.08	23.87	25.76	19.06	33.22	22.25	16.43	29.03	NA	579.86
Maini	Pongo abelii	23.31	23.56	25.6	23.75	25.37	23.64	26.63	23.96	20.97	25.93	27.58	27.44	18.98	20.21	19.82	24.62	27.76	20.75	28.24	37.58	22.76	20.26	28.93	NA	476.62
Rochelle	Pongo abelii	20.14	21.58	22.33	21.03	22.26	21.18	22.65	22.19	18.4	23.19	22.78	22.96	17.8	17.91	18.48	20.82	23.15	19.98	20.44	30.55	18.37	17.03	22.24	NA	394.43
Suma	Pongo abelii	26.05	29.67	31.37	32.35	31.17	29.91	30.56	30.5	24.2	29.67	29.99	30.56	26.66	24.04	23.13	23.73	25.95	27.77	20.21	36.16	24.24	17.84	31.52	NA	1478.58
Vicky	Pongo abelii	23.88	27.04	28.59	29.5	28.72	27.26	27.96	27.56	22.18	27.13	27.37	28.15	24.32	22.02	21.28	21.99	23.67	25.43	18.8	33.12	21.93	16.27	28.65	NA	1036.83
Barong	Pongo pygmaeus	29.9	32.5	33.41	33.21	33.41	31.98	33.56	32.97	27.38	33.93	33.24	33.47	27.87	27.03	26.49	30.25	34.69	30.06	31.42	42.91	28.71	25.37	32.79	NA	928.62
Claus	Pongo pygmaeus	29.8	33.11	34.24	34.67	33.84	32.84	33.77	33.48	27.44	33.99	33.08	33.64	29.1	27.25	27.38	29.25	32.77	30.77	28.82	41.69	29.52	23.76	19.26	13.89	689.15
Gusti	Pongo pygmaeus	24.42	27.54	28.84	29.41	28.37	27.38	27.7	27.87	22.47	28.38	27.4	27.99	24.12	22.57	21.82	22.91	24.93	25.76	20.52	33.37	22.74	17.71	28.11	NA	802.78
Kajan	Pongo pygmaeus	21.5	26.72	28.45	32.01	28.3	27.55	26.57	26.86	20.56	24.54	24.33	26.01	26.09	21.16	18.81	16.72	17.94	25.5	12.48	25.21	20.73	10.86	15.63	9.48	325.4
Kala	Pongo pygmaeus	31.06	34.87	36.02	36.8	35.45	34.6	35.42	34.89	28.84	35.34	34.29	35.03	30.85	28.67	27.94	29.59	33.77	32.48	28.68	41.9	29.46	23.75	19.91	13.85	1032.13
Lotti	Pongo pygmaeus	18.73	22.05	23.25	25.26	23.13	22.35	22.12	22.26	17.47	21.56	21.25	22.04	20.68	17.84	16.44	16.07	17.5	20.84	13.28	24.42	17.97	11.72	23.1	NA	493.09
Micelle	Pongo pygmaeus	28.86	31.69	33.08	33.69	32.73	31.64	32.95	31.78	26.4	32.7	32.31	32.89	27.56	26.23	25.84	28.13	31.57	29.11	29.12	40.33	27.3	22.32	33.72	NA	976.35
Napoleon	Pongo pygmaeus	24.34	27.25	28.29	29.05	28.04	27.05	27.76	27.45	22.46	28.51	27.53	27.89	23.83	22.41	21.65	23.63	26.25	25.34	21.48	34.78	23.01	18.76	16.28	16.68	608.33
Nonja	Pongo pygmaeus	21.37	24.77	26.02	27.63	25.8	24.94	25.04	25.06	19.9	24.57	24.11	24.88	22.77	20.15	19.17	19.17	21.02	23.35	16.49	28.36	20.16	14.35	25.67	NA	501.9
Panjul	Pongo pygmaeus	30.7	33.73	34.54	34.34	34.02	33.26	34.57	34.11	28.29	35.16	33.89	34.44	28.99	27.99	28.19	30.86	35.59	31.16	31.68	43.63	29.3	25.63	19.98	14.4	565.81
Sari	Pongo pygmaeus	22.32	26.07	27.49	29.14	27.37	26.46	26.2	26.39	20.84	25.5	25.34	26.27	24.13	21.08	19.81	19.54	21.29	24.58	16.27	28.71	20.89	14.09	26.91	NA	318.6
Tara	Pongo pygmaeus	30.21	33.76	34.59	35.62	34.46	33.5	34.37	33.93	27.8	34.11	33.44	34.02	29.94	27.79	27.04	28.9	32.65	31.36	28.39	40.25	28.15	23.14	33.84	NA	1419.49
Temmy	Pongo pygmaeus	20.57	23.12	24.01	24.89	23.86	22.92	23.5	23.39	18.97	24.45	23.46	23.65	20.14	18.94	18.65	19.84	21.8	21.5	17.54	29.88	19.55	15.53	24.02	NA	631.77
Tilda	Pongo pygmaeus	24.81	27.83	28.87	29.44	28.58	27.58	27.95	27.81	22.77	28.89	27.91	28.31	24.15	22.83	22.19	23.62	26	25.86	21.64	34.31	23.13	18.8	28.6	NA	692.93
Afa	Pongo tapanuliensis	23.32	23.12	24.41	22.2	24.48	22.54	26.89	23.88	21.2	25.79	27.97	27.01	18.29	19.86	20.14	26.59	31.35	19.94	35.14	41.56	24.47	24.83	18.67	NA	356.32
4x0025	captive Chimpanzee	38.26	42.22	41.2	42.39	41.6	41.08	40.4	41.38	37.71	44.82	39.79	40.57	34.19	33.91	31.73	36.38	42.07	38.71	37.29	39.98	38.07	30.05	39.74	NA	19953.6
4x0043	captive Chimpanzee	37	40.7	40.13	41.65	40.52	39.99	39.5	40.35	36.88	43.84	38.6	39.68	33.43	32.76	30.79	34.95	40.31	37.76	35.12	38.43	37.34	28.55	38.88	NA	16979.5
4X0095	captive Chimpanzee	50.21	53	52.94	53.83	52.83	52.98	52.87	53.19	49.78	59.08	51.9	53.09	43.69	43.94	42.29	49.41	57.1	49.68	51.94	53.42	54.51	41	50.89	NA	18765.1
4X0212	captive Chimpanzee	37.84	39.92	39.8	40.14	39.97	39.53	39.66	39.97	37.54	44.32	39.3	39.98	32.82	33.23	31.84	37.41	43.66	37.45	39.65	40.6	42.02	31.37	38.58	NA	16881.9
4X0267	captive Chimpanzee	41.76	44.19	44.06	44.93	43.89	44.07	44.06	44.39	41.62	48.96	43.57	44.55	36.41	36.63	35.47	41.53	48.12	41.67	44	45.35	46.95	35.26	42.5	NA	12864.3
4X0333	captive Chimpanzee	46.26	48.69	48.63	49.39	48.67	48.32	48.53	48.8	45.68	54.09	47.96	48.94	40.09	40.35	38.89	45.67	53.4	45.76	48.25	49.45	52.09	38.09	47.13	NA	19452.3
4X0339	captive Chimpanzee	52.8	55.52	55.37	55.87	54.99	55.42	55.37	55.49	52.5	61.57	54.96	55.85	45.57	46.03	44.53	52.44	60.87	52.32	55.42	57	59.71	44.22	28.38	12.38	16709.1
4X0354	captive Chimpanzee	54.05	56.98	56.7	57.4	56.72	56.64	56.93	57.08	54.46	63.91	56.13	57.16	46.87	47.22	45.57	54.09	61.88	53.52	56.4	58.89	55.3	44.49	29.27	13.66	23757.4
4X0357	captive Chimpanzee	60.65	63.89	63.79	64.76	63.71	64.01	63.68	64.12	59.9	70.23	62.98	64.22	52.79	53.04	51.25	59.87	69.86	60.26	63.43	64.61	64.52	50.44	61.66	NA	21252.1
4x0430	captive Chimpanzee	35.19	39.04	37.5	38.56	37.84	37.4	36.93	37.57	34.97	41.24	36.45	37.38	31.2	31.02	29.36	33.71	39.63	35.38	34.91	36.7	35.61	27.98	36.44	NA	18401.4
4x0519	captive Chimpanzee	39.9	43.94	42.69	44	42.44	42.69	42.24	42.69	39.82	47.94	41.51	42.8	35.54	35.02	33.66	38.66	44.84	40.33	39.82	42.27	41.94	32.12	21.62	9.07	11444.9
4X0550	captive Chimpanzee	54.43	57.51	57.33	58.13	57.46	56.91	57.49	57.49	54.06	63.41	56.67	57.8	47.31	47.9	46.02	53.95	62.18	54.02	57.11	58.8	57.52	45.55	29.3	12.9	20893.7
4x523	captive Chimpanzee	36.98	40.56	39.86	40.9	39.72	40.03	39.31	39.98	37.02	44.35	38.56	39.72	33.19	32.54	30.99	35.67	41.53	37.54	36.31	39.22	39.74	29.57	20.39	8.67	11376.1
88A020	captive Chimpanzee	35.25	38.99	38.34	39.79	39.5	38.27	37.62	38.46	35.45	41.42	36.77	37.76	31.99	31.41	29.27	33.2	38.21	36.03	33.46	36.47	41.23	27.01	37.65	NA	27004.3
95A014	captive Chimpanzee	38.53	42.81	41.35	42.8	41.62	41.19	40.85	41.49	38.28	45.37	39.94	41.12	34.45	34.01	32.12	37.06	42.99	39.14	37.59	40.08	41.72	30.89	21.03	8.83	18677
AG18354	captive Chimpanzee	45.81	49	48.88	49.78	48.03	49.6	48.45	49.48	45.08	55.7	47.47	50	40.18	40.39	38.79	43.83	53.93	45.47	45.47	48.23	48.91	37.57	24.31	10.44	4470.52
Ai	captive Chimpanzee	127.05	138.52	140.3	145.6	137.3	140.74	137.33	139.16	125.65	148.73	133.31	138.32	118.46	112.91	106.96	119.34	136.16	131.47	117.95	132.57	132.1	93.19	135.12	NA	3108.05
Akira	captive Chimpanzee	138.82	152.14	154.24	162.82	151.61	155.61	151.52	152.48	136.08	165.92	145.35	152.42	131.77	124.11	117.35	130.61	147.67	145.07	129.83	143.6	148.88	101.83	79.14	34.22	3823.78
Amos	captive Chimpanzee	36.26	40.25	38.93	39.93	39.28	38.76	38.31	39.12	36.36	42.83	37.72	38.49	32.51	31.9	30.45	34.59	40.29	36.76	34.75	38.62	35.97	28.34	19.99	8.44	19412.3
Anja	captive Chimpanzee	56.12	59.3	59.22	60.01	59.36	59.16	59.17	59.44	56.19	65.24	58.34	59.44	48.95	49	47.52	55.33	63.84	55.93	58.56	60.17	63.12	45.63	57.14	NA	22367.6
Ayumu	captive Chimpanzee	69.6	75.7	76.69	79.53	74.96	76.84	75.08	76.04	69.12	82.31	73.04	75.86	64.67	61.86	58.56	66	75.28	71.91	65.77	72.7	73.01	51.95	38.87	16.88	1293.94
Barbara	captive Chimpanzee	37.52	41.3	40.57	41.76	41.28	40.63	39.78	40.53	37.94	44.54	38.5	39.85	33.75	33.05	31.03	35.03	41.59	38.11	35.21	38.96	40.39	28.38	40.27	NA	26659.3
C	captive Chimpanzee	18.49	20.41	20.66	21.85	20.24	20.74	20.13	20.54	18.46	21.9	19.43	20.23	17.64	16.49	15.46	17.16	19.63	19.44	16.15	18.85	18.49	13.27	10.38	4.57	220.63
C3649	captive Chimpanzee	42.6	45.02	45	45.15	44.25	44.59	45	44.91	41.65	50.25	43.7	45.88	36.84	37.28	36.02	41.37	49.62	41.74	44.44	44.81	46.85	35.52	22.85	8.96	10884.2
Callie	captive Chimpanzee	42.53	44.69	44.74	45.22	44.98	44.23	44.55	44.59	42.19	49.99	43.96	45.03	36.81	37.14	35.64	42.07	49.26	42.11	44.34	46.22	43.92	34.61	43.13	NA	19828.4
Carl	captive Chimpanzee	36.35	39.92	39.99	41.19	39.24	40.41	39.17	40.29	35.45	42.46	38.34	39.11	34	32.47	31.18	34.25	38.36	38.17	32.29	37.94	38.46	26.98	19.6	8.25	503.76
Carmichael	captive Chimpanzee	34.1	35.78	35.87	36.36	36.16	35.39	35.75	35.96	33.67	40.07	35.37	36.15	29.56	29.9	28.69	33.52	39.47	33.75	35.36	36.52	38.46	28.16	18.41	8.11	16974.4
Carolina	captive Chimpanzee	22.46	24.84	25.22	26.44	24.8	25.56	24.47	24.95	22.36	27.09	23.45	24.78	21.35	20.14	18.66	20.19	23.92	23.46	18.88	22.36	22.38	15.46	23.75	NA	1627
CH114	captive Chimpanzee	21.96	23.39	23.39	23.85	22.8	23.3	23.29	23.48	22.21	27.34	22.83	23.91	19.26	19.33	18.87	21.37	25.5	22.32	21.99	23.76	22.17	17.72	11.84	5.82	339.62
CH391	captive Chimpanzee	15.32	16.29	16.25	16.61	15.89	16.37	16.21	16.31	15.04	18.32	15.84	16.65	13.38	13.52	13.06	14.89	17.68	15.39	15.55	16.1	16.81	12.66	8.07	3.54	478.09
Cheeta	captive Chimpanzee	38.16	42.61	41.77	43.64	42.95	41.98	40.91	41.96	38.21	44.22	39.59	40.58	34.91	34.16	31.61	35.39	40.6	39.41	35.09	38.86	39.23	28.67	41.08	NA	26560.9
Cynthia	captive Chimpanzee	36.91	40.37	39.58	40.54	40.22	39.52	38.93	39.59	36.56	43.3	38.38	39.09	32.95	32.55	30.79	34.91	40.63	37.33	35.63	38.42	39.27	29.09	38.71	NA	22535.2
D	captive Chimpanzee	23.4	25.96	26.35	28.06	25.84	26.5	25.57	26.16	23.18	28.05	24.59	25.69	22.56	20.92	19.47	21.34	24.06	24.84	19.64	23.53	24.54	16.18	13.3	5.97	696.17
Duncan	captive Chimpanzee	37.05	41.3	39.94	40.97	40.44	39.88	39.41	39.97	37.33	44.12	38.63	39.55	33.03	32.82	30.93	35.69	41.73	37.36	36.42	38.79	40.46	29.38	20.53	8.47	21046.1
E	captive Chimpanzee	17.01	18.54	18.66	19.55	18.26	18.73	18.26	18.7	16.94	20.09	17.91	18.42	15.75	15.15	14.28	16.13	18.43	17.59	15.68	17.9	17.37	12.93	9.42	4.17	233.73
F	captive Chimpanzee	21.68	23.59	23.74	24.46	23.18	23.79	23.25	23.67	21.45	25.7	22.7	23.49	19.76	19.17	18.37	20.72	23.64	22.39	19.97	22.77	22.81	16.22	22.9	NA	670.47
Frits	captive Chimpanzee	21	23.78	24.33	26.13	23.84	24.43	23.21	23.98	21.07	25.41	22.28	23.37	21.13	19.05	17.33	18.26	20.56	22.8	16.13	20.65	21.33	13.66	12.13	5.09	319.73
G	captive Chimpanzee	17.77	19.58	19.8	20.93	19.42	19.89	19.27	19.7	17.76	20.97	18.7	19.36	16.89	15.89	14.82	16.48	18.89	18.68	15.62	18.17	18.34	12.91	9.96	4.38	245.89
H	captive Chimpanzee	17.97	19.82	20.03	21.14	19.66	20.13	19.58	19.96	17.93	21.35	18.9	19.65	17.06	16.07	15.01	16.71	19.05	18.81	15.82	18.37	18.68	12.95	10.11	4.47	586.94
I	captive Chimpanzee	19.2	21.31	21.58	22.76	21.11	21.64	21.17	21.46	19.1	23	20.18	21.05	18.25	17.23	16.22	17.95	20.02	20.34	16.09	19.61	19.09	13.51	10.88	4.78	210.89
Iyk	captive Chimpanzee	38.26	42.73	40.7	41.59	40.8	40.8	40.3	40.79	37.93	44.96	39.72	40.65	33.83	33.66	32.18	36.96	43.14	38.24	38.83	40.41	42.35	31.3	20.63	8.57	16277
Jarred	captive Chimpanzee	40.65	44.41	43.77	45.01	44	43.27	43.23	43.83	40.54	47.88	42.44	43.44	36.48	35.84	34.07	39.07	44.76	41.34	40.01	42.39	43.2	31.92	22.35	9.56	17495.5
Joelson	captive Chimpanzee	36.87	40.24	39.7	40.9	40.25	39.61	38.96	39.75	36.58	43.37	38.25	39.34	33.01	32.66	30.79	35.07	40.76	37.45	35.83	38.48	37.47	28.75	20.43	8.63	20240.7
Justin	captive Chimpanzee	49.36	52.1	52.09	53.03	52.01	51.93	51.99	52.55	48.86	58.16	51.59	52.45	42.95	43.38	41.83	49.29	56.88	49.08	51.95	53.14	57.2	41.22	26.74	11.47	17509.1
Kerri	captive Chimpanzee	38.31	40.32	40.3	41.01	40.47	40.17	40.14	40.48	38.13	45.24	39.65	40.51	33.3	33.4	32.07	37.76	44.49	38.02	39.63	41.62	38.83	31.01	39.06	NA	16141.4
Little_Rock_chimp	captive Chimpanzee	35.26	38.26	37.93	38.45	37.93	37.86	37.16	37.82	34.92	40.62	36.73	37.54	31.43	31.1	29.66	33.71	39.09	35.47	34.39	36.69	34.15	27.61	36.08	NA	13700.4
Lulu	captive Chimpanzee	34.45	38.07	36.87	37.85	37.52	36.43	36.33	36.8	34.15	40.74	35.61	36.63	30.58	30.38	28.6	32.81	38.03	34.64	33.41	35.85	38.3	27.04	35.89	NA	23434.2
Mai	captive Chimpanzee	35.4	38.73	37.83	38.89	38.58	37.66	37.38	37.76	34.94	41.42	36.56	37.54	31.36	31.15	29.45	33.74	39.66	35.49	34.46	37.14	34.56	27.89	36.88	NA	24272.2
Maxine	captive Chimpanzee	37.03	41.66	39.64	40.51	39.53	39.68	39.28	39.73	37.24	44.23	38.64	39.59	32.86	32.62	31.2	36.11	41.39	37.2	36.86	39	39.64	29.67	38.18	NA	12437
MD_And	captive Chimpanzee	29.89	32.71	32.27	33.2	33.12	32.13	31.73	32.37	29.77	35.19	30.99	31.82	26.87	26.47	24.64	28.23	32.51	30.37	28.55	30.6	31.52	23.07	16.56	7.04	22354.2
Nico	captive Chimpanzee	29.58	31.91	31.95	33.52	31.36	32.24	31.71	32.46	30.08	36.38	31.07	31.95	27	26.01	25.01	28.79	33.96	30.32	29.34	31.88	32.15	23.81	16.21	7.3	1471.86
NS03621	captive Chimpanzee	41.29	44.15	43.81	44.28	42.94	43.08	43.23	43.93	40.54	49.98	42.56	44.61	35.54	35.92	35.03	39.87	48.29	40.62	41.87	43.92	42.02	33.88	22	8.92	6521.73
NS03622	captive Chimpanzee	14.65	15.88	15.57	15.95	15.32	15.6	15.53	15.74	14.77	17.83	15.22	15.84	12.92	12.81	12.41	14.34	17.24	14.74	14.9	15.68	14.97	12	7.86	3.41	1336.47
NS03623	captive Chimpanzee	14.9	16.16	15.78	16.23	15.51	15.71	15.72	15.88	14.83	18.37	15.43	16.1	12.99	13.06	12.68	14.58	17.38	14.86	15.36	15.85	16.42	12.26	14.82	NA	1108.17
NS03629	captive Chimpanzee	15.78	17.06	16.65	17.2	16.38	16.68	16.66	16.85	16.12	19.02	16.3	16.97	13.82	13.8	13.34	15.48	18.44	15.75	16.29	16.65	17.23	13.08	8.38	3.72	1537.46
NS03639	captive Chimpanzee	44.6	47.99	47.7	48.61	46.66	47.89	47.22	47.91	44.31	53.26	46.5	48.15	39.3	39.31	38.08	43.74	51.13	44.8	44.79	47.29	50.32	36.09	23.92	10.33	1960.56
NS03641	captive Chimpanzee	14.09	15.21	14.96	15.28	14.67	14.91	14.93	15.11	14.04	17.05	14.58	15.28	12.39	12.36	11.94	13.74	16.21	14.09	14.36	14.91	15.07	11.58	14.16	NA	1401.59
NS03646	captive Chimpanzee	15.68	16.86	16.64	17.06	16.33	16.68	16.57	16.8	15.73	18.85	16.28	16.96	13.69	13.79	13.39	15.43	18.18	15.65	16.15	16.69	16.54	13.18	8.35	3.55	1318.46
NS03648	captive Chimpanzee	28.86	31.1	30.55	31.26	30.12	30.85	30.41	30.88	28.73	34.72	29.92	30.98	25.22	25.41	24.48	27.53	33.61	28.7	29.57	30.23	30.69	23.67	28.43	NA	3953.01
NS03654	captive Chimpanzee	15.4	16.63	16.22	16.59	15.94	16.35	16.23	16.32	15.4	18.54	15.9	16.65	13.3	13.4	13.12	15.05	18.2	15.3	15.99	16.37	17.01	12.75	15.18	NA	1226.54
NS03656	captive Chimpanzee	16.56	17.8	17.41	17.71	17.08	17.36	17.44	17.51	16.4	20.04	17.15	17.78	14.27	14.46	14.04	16.4	19.19	16.39	17.41	17.54	17.85	13.75	16.42	NA	1366.62
NS03657	captive Chimpanzee	17.09	18.47	18.16	18.49	17.84	18.25	18.12	18.3	17.09	20.67	17.7	18.46	14.95	15.02	14.56	16.67	19.82	16.98	17.72	18.13	19.34	14.07	17.04	NA	2024.89
NS03659	captive Chimpanzee	15.88	17.1	16.75	17.23	16.44	16.85	16.79	16.88	15.85	19.28	16.46	17.18	13.79	13.96	13.53	15.76	18.62	15.82	16.71	16.97	16.69	13.39	8.43	3.61	1248.87
NS03660	captive Chimpanzee	14.24	15.36	15.12	15.54	14.85	15.15	15.06	15.27	14.18	17.35	14.73	15.35	12.48	12.44	12.03	13.93	16.55	14.2	14.51	15.12	15.22	11.67	14.29	NA	1200.24
NS04925	captive Chimpanzee	14.78	15.82	15.55	15.75	15.23	15.67	15.52	15.67	14.68	17.67	15.3	15.85	12.71	12.89	12.66	14.58	17.28	14.57	15.45	15.67	16.19	12.51	14.51	NA	901.29
NS04934	captive Chimpanzee	14.8	15.86	15.59	15.86	15.31	15.6	15.55	15.77	14.86	17.91	15.35	15.9	12.85	12.94	12.59	14.61	17.71	14.76	15.38	16.02	15.4	12.31	14.75	NA	905.44
NS04954	captive Chimpanzee	15.14	16.24	15.99	16.14	15.67	16.08	15.89	16.11	14.99	18.09	15.64	16.27	13.11	13.26	12.89	14.77	17.33	15.03	15.34	16.01	15.94	12.5	8.01	3.31	867.58
NS04971	captive Chimpanzee	14.49	15.65	15.48	15.72	15.17	15.47	15.33	15.58	14.53	17.65	15	15.73	12.71	12.76	12.3	14.16	16.61	14.52	14.61	15.21	16.3	11.96	14.46	NA	864.32
NS04978	captive Chimpanzee	14.73	16.05	15.74	16.31	15.5	15.82	15.69	15.93	14.74	17.91	15.32	15.96	13.12	12.99	12.47	14.37	16.73	14.83	14.82	15.57	15.3	12.08	7.92	3.43	965.34
NS04988	captive Chimpanzee	16.74	17.93	17.74	17.96	17.38	17.79	17.64	17.89	16.74	20.04	17.4	18.04	14.54	14.68	14.27	16.55	19.51	16.73	17.17	17.69	17.52	13.94	16.46	NA	1176.72
NS04990	captive Chimpanzee	16.1	17.39	17.18	17.35	16.81	17.25	16.97	17.26	15.89	19.33	16.68	17.43	14.01	14.22	13.81	15.53	18.55	16	16.27	17.09	18.25	13.26	15.85	NA	1299.9
NS05028	captive Chimpanzee	16.13	17.42	17.2	17.61	16.88	17.28	17	17.36	16.13	19.58	16.7	17.36	14.26	14.12	13.67	15.45	18.52	16.28	15.98	16.99	16.57	13.12	16.19	NA	1212.41
NS05032	captive Chimpanzee	16.49	17.76	17.59	18.02	17.22	17.61	17.46	17.7	16.39	19.77	17.15	17.86	14.53	14.51	14.01	16.1	19.06	16.51	16.72	17.52	19.04	13.6	8.91	3.81	1028.51
NS05034	captive Chimpanzee	15.88	17.14	17.01	17.43	16.65	17.02	16.82	17.11	15.9	19.1	16.56	17.18	14.03	13.96	13.49	15.44	18.37	15.99	15.91	16.87	17.39	12.96	16.06	NA	854.67
NS05041	captive Chimpanzee	15.16	16.22	16.05	16.27	15.76	16.05	15.91	16.12	14.85	18.54	15.58	16.29	13.25	13.23	12.82	14.65	17.44	15.12	15.27	15.99	15.91	12.37	14.84	NA	1546.6
NS05043	captive Chimpanzee	14.08	15.28	15.05	15.45	14.75	15.19	14.95	15.19	14.26	17.26	14.6	15.29	12.5	12.39	11.86	13.67	16.02	14.2	14.14	14.71	15.8	11.57	14.25	NA	842.97
NS05045	captive Chimpanzee	15	16.29	16.14	16.44	15.85	16.24	15.99	16.24	15.1	18.37	15.62	16.28	13.38	13.23	12.8	14.53	17.27	15.21	14.88	15.81	15.75	11.85	15.23	NA	942.2
NS05051	captive Chimpanzee	15.21	16.42	16.28	16.59	15.91	16.27	16.07	16.35	15.08	18.3	15.94	16.43	13.4	13.43	12.95	14.79	17.59	15.35	15.27	16.16	16.49	12.38	15.22	NA	927.59
NS05058	captive Chimpanzee	16.47	17.65	17.54	17.87	17.24	17.56	17.44	17.71	16.25	19.94	17.03	17.73	14.45	14.5	13.92	15.96	18.91	16.39	16.57	17.3	16.76	13.37	16.3	NA	1639.86
NS05060	captive Chimpanzee	15.14	16.35	16.13	16.4	15.79	16.2	16.08	16.27	14.97	18.23	15.75	16.44	13.24	13.36	12.88	14.81	17.63	15.1	15.4	15.92	15.84	12.37	8.12	3.44	827.79
NS05062	captive Chimpanzee	14.89	16.06	15.83	16.28	15.54	15.91	15.74	15.93	14.81	18.03	15.45	16.07	13.1	13.1	12.65	14.51	17.25	14.94	15.25	16.19	17.18	12.34	7.94	3.44	891.62
NS05083	captive Chimpanzee	14.42	15.6	15.34	15.6	15.06	15.51	15.23	15.46	14.48	17.55	14.92	15.62	12.64	12.6	12.3	14.04	16.73	14.38	14.53	15.23	15.04	11.63	14.39	NA	1042.67
NS05192	captive Chimpanzee	15.04	16.42	16.18	16.76	15.92	16.28	16.1	16.38	15.14	18.11	15.76	16.37	13.5	13.36	12.83	14.65	17.19	15.32	15.09	15.98	16.26	12.3	8.14	3.54	962
NS05202	captive Chimpanzee	20.32	21.69	21.37	21.8	21.03	21.62	21.41	21.57	20.06	24.37	20.96	21.85	17.58	17.72	17.26	20.02	23.64	20.12	21.14	21.61	20.94	16.78	20.07	NA	1616.2
NS05203	captive Chimpanzee	12.5	13.52	13.43	13.81	13.19	13.53	13.34	13.53	12.62	15.24	13.02	13.59	11.17	11.05	10.62	12.22	14.17	12.71	12.54	13.33	13.12	10.16	12.76	NA	850.23
NS05214	captive Chimpanzee	12.98	14.16	13.98	14.46	13.74	13.93	13.88	14.12	13.06	15.7	13.6	14.09	11.65	11.53	11.08	12.71	14.85	13.25	13.17	13.89	14.18	10.71	7.09	2.96	780.16
NS05216	captive Chimpanzee	17.06	18.33	18.24	18.64	17.87	18.31	18.11	18.37	16.88	20.48	17.75	18.51	15.07	15.07	14.66	16.68	19.59	17.12	17.38	18.1	19.3	14.02	17.18	NA	1003.41
NS05224	captive Chimpanzee	14.71	16.01	15.79	16.14	15.52	15.99	15.62	15.92	14.94	18.1	15.26	16.01	13.1	12.89	12.47	14.3	16.58	14.87	14.5	15.68	15.01	11.69	14.92	NA	1009.56
NS05228	captive Chimpanzee	15.61	16.77	16.6	16.9	16.3	16.69	16.47	16.7	15.64	19.07	16.17	16.89	13.71	13.71	13.24	15.07	18.22	15.62	15.65	16.67	17.28	12.68	8.37	3.43	1251.63
NS05231	captive Chimpanzee	16.45	17.7	17.54	17.93	17.23	17.64	17.46	17.64	16.15	19.86	17.03	17.81	14.48	14.41	13.86	15.95	19.05	16.41	16.56	17.15	17.41	13.18	16.41	NA	1351.91
NS05233	captive Chimpanzee	14.96	16.13	15.89	16.18	15.58	15.96	15.81	16.07	14.81	18.05	15.5	16.17	13.07	13.15	12.68	14.58	17.54	14.86	15.22	15.68	16.53	12.35	14.77	NA	873.78
NS05235	captive Chimpanzee	15.69	17.09	16.84	17.33	16.57	16.94	16.72	16.99	15.67	19.06	16.4	17.07	14	13.91	13.34	15.36	17.76	15.96	15.75	16.53	16.31	12.78	16	NA	1066.91
NS05239	captive Chimpanzee	15.2	16.39	16.13	16.32	15.83	16.23	16	16.21	14.96	18.2	15.71	16.42	13.21	13.42	13	14.77	17.58	15.18	15.27	16.13	14.94	12.43	14.79	NA	994.24
NS05241	captive Chimpanzee	14.64	15.85	15.68	16.09	15.4	15.77	15.6	15.84	15.03	17.75	15.24	15.84	12.98	12.93	12.45	14.31	16.7	14.79	14.78	15.55	14.95	12.04	14.71	NA	1014.39
NS05293	captive Chimpanzee	13.65	14.86	14.68	15.03	14.39	14.73	14.59	14.8	13.74	16.56	14.18	14.81	12.16	12.04	11.6	13.26	15.29	13.83	13.5	14.36	14.88	11.1	13.83	NA	780.88
NS05295	captive Chimpanzee	12.81	13.8	13.58	14.02	13.37	13.74	13.51	13.63	12.64	15.48	13.2	13.79	11.26	11.14	10.82	12.29	14.67	12.78	13.07	13.67	14.3	10.19	12.62	NA	1071.13
NS05297	captive Chimpanzee	16.1	17.49	17.26	17.72	16.96	17.14	17.06	17.47	16.13	19.61	16.71	17.44	14.33	14.14	13.63	15.53	18.41	16.34	15.92	16.96	16.79	13.02	8.68	3.68	1206.58
NS05301	captive Chimpanzee	16.34	17.66	17.42	17.81	17.14	17.19	17.31	17.54	16.2	19.67	16.98	17.69	14.43	14.41	13.96	15.86	18.55	16.37	16.38	17.3	17.22	13.28	8.72	3.7	1185.77
NS05417	captive Chimpanzee	17.59	18.99	18.65	19	18.33	18.75	18.5	18.86	17.39	21.04	18.14	18.91	15.4	15.44	14.95	17.12	20.2	17.61	17.94	18.52	18.93	14.49	17.45	NA	1225.93
NS05424	captive Chimpanzee	16.48	17.92	17.77	18.26	17.42	17.88	17.61	17.92	16.6	19.99	17.24	17.87	14.76	14.61	14.04	16.03	18.81	16.77	16.45	17.3	18.9	13.6	16.92	NA	983.9
NS05436	captive Chimpanzee	16.13	17.4	17.25	17.64	16.95	17.32	17.09	17.37	16.23	19.47	16.77	17.44	14.24	14.16	13.71	15.57	18.62	16.22	16.08	16.9	17.03	13.06	16.19	NA	1135.92
NS05440	captive Chimpanzee	14.43	15.71	15.37	15.75	15.1	15.43	15.28	15.49	14.35	17.5	14.93	15.55	12.69	12.67	12.25	13.95	16.44	14.45	14.37	15.05	15.82	11.88	7.75	3.27	950.27
NS05549	captive Chimpanzee	15.09	16.35	16.12	16.53	15.84	16.22	16.02	16.33	15.1	18.12	15.66	16.32	13.35	13.3	12.8	14.58	17.03	15.16	15.06	15.83	16.25	12.39	15.13	NA	901.57
NS05579	captive Chimpanzee	16.99	18.4	18.24	18.54	17.89	18.35	18.09	18.33	16.79	20.24	17.72	18.43	15.13	15.06	14.48	16.53	19.21	17.15	16.98	17.96	17.66	13.76	17.14	NA	1068.5
NS05581	captive Chimpanzee	18.4	19.92	19.69	20.03	19.28	19.72	19.53	19.78	18.31	22.21	19.13	19.94	16.24	16.26	15.62	17.97	21.02	18.52	18.55	19.38	19.83	15.1	18.63	NA	1173.4
NS05583	captive Chimpanzee	17.77	19.23	19.08	19.44	18.75	19.26	18.93	19.2	17.79	21.45	18.51	19.34	15.75	15.71	15.15	17.24	20.15	17.98	17.68	18.64	19.5	14.39	17.86	NA	1282.41
NS05794	captive Chimpanzee	14.15	15.34	15.21	15.73	15	15.15	15.07	15.36	14.24	17.08	14.81	15.4	12.62	12.51	12.03	13.73	16.14	14.3	13.94	15.02	15.21	11.54	7.71	3.3	934.77
NS05796	captive Chimpanzee	16.15	17.45	17.23	17.58	16.93	17.34	17.1	17.32	16.12	19.4	16.77	17.49	14.23	14.19	13.69	15.64	18.27	16.11	16.04	17.06	17.09	13.03	16.2	NA	993.27
NS05802	captive Chimpanzee	17.72	19.07	18.84	19.26	18.5	18.97	18.78	18.95	17.47	21.27	18.34	19.2	15.57	15.58	15.05	17.14	20.27	17.7	17.79	18.77	17.51	14.5	17.54	NA	987.33
NS05807	captive Chimpanzee	19.22	20.71	20.67	21.26	20.29	20.57	20.5	20.79	19.1	23.15	20.09	20.78	17.02	16.95	16.21	18.59	21.54	19.44	18.95	20.14	21.17	15.31	19.69	NA	1142.7
NS05823	captive Chimpanzee	15.96	17.14	16.91	17.17	16.61	16.97	16.77	17.01	15.87	19.24	16.56	17.22	13.87	13.98	13.63	15.47	18.48	15.87	16.04	17.42	17.16	12.94	8.51	3.52	1042.16
NS05824	captive Chimpanzee	17.55	19.1	18.87	19.39	18.58	18.96	18.69	18.95	17.43	21.29	18.23	19.11	15.7	15.55	14.89	16.96	19.69	17.82	17.12	18.47	17.91	14.02	17.77	NA	1201.74
NS05825	captive Chimpanzee	16.03	17.48	17.29	17.92	17.02	17.38	17.11	17.41	16.07	19.39	16.69	17.41	14.37	14.13	13.56	15.43	18.01	16.28	15.55	16.92	16.82	12.84	16.28	NA	752.86
NS05837	captive Chimpanzee	14.4	15.55	15.35	15.58	15.06	15.55	15.22	15.42	14.52	17.53	14.91	15.61	12.62	12.67	12.28	13.91	16.57	14.48	14.37	15.3	15.37	11.55	7.69	3.21	1047.47
NS06003	captive Chimpanzee	18.94	20.54	20.42	20.94	20.08	20.49	20.25	20.57	19.05	23.02	19.7	20.58	16.93	16.77	16.1	18.29	21.25	19.25	18.65	19.84	21.63	15.11	10.23	4.4	1118.62
NS06006	captive Chimpanzee	12.95	14.12	14.21	14.68	13.96	14.23	13.98	14.25	12.98	16.04	13.53	14.3	11.9	11.57	10.94	12.25	14.59	13.38	12.19	13.36	14.71	10.01	13.4	NA	1006.74
NS06008	captive Chimpanzee	15.79	17.31	17.1	17.52	16.78	17.12	16.84	17.15	15.91	18.95	16.5	17.17	14.21	13.93	13.5	15.17	17.85	16.1	15.35	16.7	18.73	12.47	8.46	3.64	1174.57
NS08860	captive Chimpanzee	34.26	36.66	36.52	37.02	35.84	36.72	36.25	36.47	34.38	41.4	35.43	36.88	30.03	30.77	28.91	33.3	38.58	34.1	34.13	36.15	36.6	27.63	18.57	7.43	4918.93
NS08868	captive Chimpanzee	12.63	13.65	13.61	13.96	13.39	13.69	13.4	13.8	12.55	15.23	13.12	13.73	11.31	11.2	10.7	11.97	14.22	12.84	12.13	13.18	12.93	10.11	12.73	NA	726.1
NS08882	captive Chimpanzee	13.11	14.08	13.85	14.03	13.58	14.01	13.84	13.94	12.93	15.7	13.57	14.17	11.36	11.48	11.12	12.83	14.95	13.01	13.44	13.8	14.16	10.71	12.92	NA	681.08
NS08891	captive Chimpanzee	16.14	17.36	17.19	17.43	16.88	17.37	17.05	17.35	15.9	19.38	16.71	17.42	14.14	14.24	13.69	15.59	18.23	16.09	16.08	17.07	17.21	13.18	8.56	3.63	1158.99
NS08893	captive Chimpanzee	16.44	17.65	17.44	17.62	17.12	17.61	17.31	17.49	16.19	19.46	16.99	17.72	14.3	14.44	14.04	15.97	18.51	16.46	16.54	17.27	17.35	13.37	16.09	NA	1230.96
NS08895	captive Chimpanzee	15.46	16.75	16.47	16.59	16.15	16.5	16.32	16.5	15.25	18.36	16	16.73	13.5	13.68	13.36	15.38	17.83	15.46	15.82	16.33	16.11	12.72	15.48	NA	1566.53
NS08974	captive Chimpanzee	17.29	18.71	18.61	19.17	18.31	18.69	18.45	18.75	17.36	21.03	18.09	18.79	15.5	15.29	14.71	16.82	20.04	17.63	17.15	18.56	19.1	14.14	9.46	4.05	1381.92
NS08976	captive Chimpanzee	15.61	16.87	16.64	17.12	16.37	16.7	16.51	16.76	15.43	18.8	16.19	16.82	13.75	13.72	13.24	15.11	17.62	15.65	15.43	16.62	16.42	12.76	8.34	3.54	1023.37
PD_0257	captive Chimpanzee	33.21	35.4	35.12	36.29	34.5	35.26	34.96	35.72	32.83	40.25	34.37	35.84	28.82	29.24	28.21	32.35	37.92	33.03	33.94	35.16	35.56	28.44	17.41	7.85	2673.01
PD_0258	captive Chimpanzee	30.59	32.69	32.52	33.42	31.88	32.79	32.32	33.01	30.6	36.73	31.91	33.18	26.88	26.92	26.06	29.75	35.19	30.49	31.05	32.63	36.2	25.8	30.39	NA	2433.34
PD_0259	captive Chimpanzee	33.05	35.12	35	35.68	34.43	35.07	34.97	35.28	33.57	41.1	34.32	35.85	28.8	29	27.95	31.94	38.89	32.79	33.4	35.56	33.33	27.57	33.2	NA	4842.06
PD_0427	captive Chimpanzee	32.2	34.46	34.23	35.74	33.57	34.5	34.27	35.13	32.64	39.05	33.66	34.77	28.49	28.44	27.36	31.6	36.98	32.42	33.02	34.32	34.23	27.64	17.4	8.14	658.36
Peony	captive Chimpanzee	37.76	41.38	40.37	41.57	40.58	40.01	39.77	40.52	37.62	44.23	39.05	40.14	33.53	33.33	31.67	36.39	42.18	37.91	37.59	39.52	41.66	30.64	38.9	NA	17490
PR00226	captive Chimpanzee	27.82	30.29	30.66	32.06	30.14	30.49	29.74	30.53	27.97	34.03	29.16	30.29	25.59	24.59	23.24	25.75	30.07	28.68	24.51	28.93	27.84	20.49	15.64	7.1	3123.69
PR00738	captive Chimpanzee	23.74	25.66	25.91	27.16	25.47	26.04	25.28	25.9	23.78	28.45	24.91	25.75	21.58	21.11	19.91	22.51	26.06	24.33	22.05	24.79	24.32	18.16	13.11	5.76	3381.3
PR00818	captive Chimpanzee	19.91	21.5	21.79	22.53	21.33	21.61	21.13	21.68	19.87	24.3	20.8	21.62	18.01	17.52	16.61	18.59	21.67	20.38	17.7	20.79	20.08	14.6	20.97	NA	2252.16
PR01106	captive Chimpanzee	16.8	18.4	18.68	19.77	18.36	18.43	18.08	18.55	17	20.71	17.71	18.37	15.62	14.91	14.01	15.51	18.02	17.43	14.37	17.52	17.06	12.3	9.55	4.5	1807.61
PR01171	captive Chimpanzee	16.43	17.85	18.11	18.62	17.71	17.98	17.51	17.98	16.48	19.89	17.18	17.93	14.96	14.47	13.79	15.05	17.66	16.87	14.1	16.92	16.6	12	9.08	4.04	1495.02
Rogger	captive Chimpanzee	38.51	40.67	40.64	41.45	40.77	40.25	40.58	40.83	38.2	45.17	40.19	40.96	33.52	33.93	32.51	38.03	44.51	38.27	40.1	41.44	41.21	31.9	20.93	9.15	15899
S004923	captive Chimpanzee	48.08	50.7	50.34	51.08	49.46	49.97	50.14	50.26	47.5	57.33	49.9	51.29	40.79	41.6	40.86	47.61	55.83	47.32	49.07	51.87	51.85	39.94	47.39	NA	4527.73
S011128	captive Chimpanzee	30.46	33.87	33.66	35.62	33.05	33.5	33.3	34.49	31.55	38.74	32.42	33.43	28.43	27.25	26.05	29.8	34.21	32.44	28.56	32.27	36.41	24.36	33.55	NA	360.01
Simliki	captive Chimpanzee	41.28	46.24	47.1	49.66	46.15	47.35	45.37	46.63	41.13	49.5	43.89	45.55	40.38	37.46	34.63	37.6	42.84	44.26	33.77	41.7	42.29	28.45	43.42	NA	445.95
Socrates	captive Chimpanzee	33.5	36.78	36.07	36.68	36.01	35.96	35.21	36	33.07	38.75	35.01	35.4	29.88	29.43	28.13	31.65	36.28	33.97	31.67	34.7	32.34	26.17	18.05	7.5	12233.8
Unnamed_female	captive Chimpanzee	44.37	46.89	46.83	47.52	47.04	46.64	46.66	47.1	44.31	52.09	46.15	47.05	38.69	38.94	37.5	43.62	50.38	44.18	45.98	47.46	48.25	36.57	45.46	NA	20289.2
Ursula	captive Chimpanzee	36.19	39.76	38.59	39.46	39.21	38.52	37.91	38.6	35.61	41.84	37.33	38.12	31.91	31.74	29.99	34.27	39.74	36.25	35.21	37.41	41.31	28.22	37.22	NA	22889.6
Waga	captive Chimpanzee	33.07	36.43	35.24	35.89	35.42	35.16	34.73	35.21	33	39.41	34.09	35.09	29.19	28.97	27.62	31.91	37.56	33.2	33.02	35.43	34.31	26.4	33.99	NA	15493.6
Kukumba	captive Bonobo	28.59	31.97	32.29	36.28	31.52	32.55	30.82	32.18	28.22	34.74	30.51	31	26.85	25.57	23.81	27.16	29.13	29.87	23.5	31.14	27.86	20.27	31.7	NA	707.52
Loretta	captive Bonobo	59.64	66.26	65.63	69.85	64.32	67.46	64.65	67.3	60.41	71.03	64.09	64.43	55.4	53.59	50.17	60.47	64.44	61.99	57.59	64.95	64.83	49	64.83	NA	1508.54
Mhudiblu	captive Bonobo	29.02	32.29	32.35	34.71	31.83	33.29	31.34	33.33	28.68	34.58	30.86	31.7	27.17	26.18	24.26	27.33	29.83	30	24.22	30.62	29.23	23.93	31.01	NA	2565.49
PR00251	captive Bonobo	39.53	44.45	44.44	47.59	44	46.36	43.25	45.75	39.03	46.77	41	43.19	38.94	35.96	33.85	36.63	38.73	42.67	31.14	39.71	38.06	28.66	22.76	9.59	4103.59
Salonga	captive Bonobo	18.67	21.84	22.28	25.17	21.86	22.61	20.98	22.22	18.99	22.54	20.05	20.85	19.58	17.51	15.33	16.23	17.38	20.85	12.64	18.42	17.95	11.59	21.99	NA	666.86
Vernon	captive Bonobo	49.02	53.78	53.47	56.73	52.34	54.34	52.66	55.13	49.04	58.13	52.38	52.63	44.82	43.96	41.46	49.7	52.54	50.39	47.59	53.25	50.96	41.99	27.17	13.6	1262.74
DianCaptive	captive Gorilla	18.96	19.85	20.24	20.5	19.63	19.71	19.7	20.14	17.9	26.13	19.08	20.2	18.07	16.09	16.67	18.8	20.19	21.63	19.44	21.14	18.59	16.05	18.14	NA	971.35
Dolly	captive Gorilla	49.7	54.2	54.74	58.42	53.28	53.13	52.74	56.12	47.94	71.94	50.85	53.68	50.6	43.28	43.32	48.15	50.93	60.49	48.68	55.98	52.97	42.49	51.11	NA	1848.13
Efata	captive Gorilla	28.46	31.33	32.52	34.35	31.59	31.8	30.78	31.96	27.43	39.92	29.44	31.2	29.96	25.23	24.59	25.95	26.85	33.2	23.86	29.76	28.48	20.88	16.2	9.08	1043.32
KB3781	captive Gorilla	65.4	70.41	72.07	78.19	70.88	70.03	69.43	74.49	62.98	94.95	66.93	70.44	66.16	57.33	56.93	62.99	66.96	79.18	63.05	74.27	67.54	56.9	35.67	27.25	6793.63
Mawenzi	captive Gorilla	70.51	74.73	77.18	81.39	74.32	74.26	74.3	76.44	67.19	98.46	71.59	76	70.01	60.55	61.29	68.67	72.34	82.42	69.25	79.41	67.87	58.49	71.68	NA	1474.37
Mutasi	captive Gorilla	42.83	45.75	47.41	49.89	45.66	45.81	45.48	46.32	40.71	58.76	43.85	46.42	42.9	37.06	37.26	41.47	43.2	48.78	40.94	46.86	41.33	33.81	44.03	NA	599.51
Omoye	captive Gorilla	17.96	19.14	19.41	20.42	19.13	18.89	18.96	19.88	17.08	25.38	18.18	19.29	17.69	15.41	15.83	17.5	19.1	20.85	18.05	20.36	19.92	15.53	9.64	7.5	627.4
PD_0179	captive Gorilla	20.88	22.29	22.82	23.91	22.08	21.93	22.26	23.62	20.31	30.23	21.23	22.66	20.8	17.97	18.31	20.54	21.79	24.98	21.39	24.02	22.54	18.9	21.14	NA	168.72
PD_0180	captive Gorilla	20.35	21.94	22.34	23.59	21.65	21.72	21.75	23.16	19.72	29.21	20.86	21.85	20.62	17.7	17.75	19.66	20.93	24.72	20.17	23.18	21.2	18.05	20.98	NA	374.71
PD_0181	captive Gorilla	17.82	19.02	19.16	20.48	18.59	18.58	18.78	19.67	17.22	25.29	18.24	18.98	17.5	15.33	15.6	17.76	19.1	20.64	19	21.31	18.54	16.19	18.01	NA	865.92
PD_0182	captive Gorilla	18.11	19.11	19.2	20.26	18.78	18.59	18.91	19.4	17.38	26.02	18.59	19.14	17.1	15.44	16.04	18.45	19.76	20.65	19.58	21.39	19.42	16.63	17.61	NA	2039.39
PD_0183	captive Gorilla	26.85	28.62	29.01	31.09	28.04	28.04	28.19	29.78	25.8	39.05	27.38	28.67	26.51	23.08	23.46	26.68	28.51	31.71	27.44	31.18	28.56	23.94	27.07	NA	644.29
PD_0184	captive Gorilla	19.35	20.75	21.16	22.45	20.47	20.41	20.57	21.91	18.72	28.4	19.7	20.84	19.39	16.77	16.88	19.01	20.2	23.35	19.62	22.13	19.91	17.53	10.45	7.71	515.98
PD_0185	captive Gorilla	17.91	19.07	19.51	20.58	18.87	18.8	18.97	19.93	17.23	25.92	18.28	19.28	17.66	15.41	15.68	17.73	18.89	21.09	18.45	20.51	18.75	15.94	18.16	NA	728.12
PD_0186	captive Gorilla	18.36	19.68	19.97	21.12	19.49	19.3	19.5	20.5	17.59	26.73	18.9	19.66	17.96	15.91	16.09	18.06	19.19	21.45	18.55	20.86	18.86	16.22	18.63	NA	1621.05
PD_0187	captive Gorilla	26.91	25.87	24.21	24.95	23.38	23.7	26.67	26	25.72	36.06	26.44	26.6	20.83	21.72	24.99	32.59	37.4	27.13	42.33	35.87	29.62	33.4	21.92	NA	551.83
PD_0188	captive Gorilla	32.79	34.37	34.57	35.75	33.72	33.63	34.22	35.3	31.51	44.77	33.62	34.54	31.38	28.1	28.96	33.47	36.09	37.39	36.92	37.63	35.62	30.19	32.68	NA	1921.52
PD_0190	captive Gorilla	24.39	26.12	26.69	28.11	25.71	25.68	25.83	27.58	23.48	35.49	24.85	26.19	24.12	21.07	21.52	24.01	25.42	28.96	24.61	28.03	26.31	21.83	24.85	NA	336.63
PD_0191	captive Gorilla	21.5	23.05	23.41	25.28	22.71	22.71	22.82	24.38	20.67	31.84	21.92	23.12	21.44	18.63	18.77	21.11	22.54	25.28	21.69	24.94	23.64	19.28	11.61	9.34	532.03
PD_0192	captive Gorilla	25.15	26.87	27.44	29.14	26.53	26.48	26.73	28.63	24.19	37.18	25.63	27.11	25.13	21.83	21.86	24.71	26.48	29.89	25.57	28.84	26.42	22.61	13.55	10.63	566.8
PD_0193	captive Gorilla	21.77	22.78	22.93	23.74	22.73	22.41	22.44	23.36	20.8	30.25	22.4	22.8	20.79	18.68	18.95	21.68	23.6	24.76	23.14	25.19	22.5	19.89	21.55	NA	4776.68
PD_0194	captive Gorilla	19.4	20.88	21.4	22.77	20.65	20.6	20.66	21.83	18.69	28.74	19.76	20.96	19.51	16.74	16.84	18.98	19.94	23.18	18.92	22.26	20.49	16.86	19.91	NA	294.43
PD_0195	captive Gorilla	18.78	20.38	20.69	22.21	20	20.04	20.08	21.38	18.25	27.5	19.24	20.33	19.19	16.34	16.66	18.5	19.5	23.17	18.52	21.58	19.73	16.6	19.32	NA	261.02
PD_0196	captive Gorilla	29.79	31.75	32.34	33.8	31.23	31.29	31.62	32.99	28.66	43.27	30.29	31.9	29.73	25.73	26.31	29.35	31.19	35.8	30.01	33.91	30.97	26.27	30.08	NA	260.28
PD_0197	captive Gorilla	26.54	28.29	28.84	30.85	27.82	27.78	28.04	29.49	25.53	38.89	26.98	28.44	25.95	22.86	23.04	26.27	28.05	30.78	27.66	30.65	28.04	23.73	14.28	11.4	455.89
PD_0198	captive Gorilla	26.94	29.22	29.95	32.09	28.97	29.21	28.69	29.61	26.05	38.91	27.68	28.93	27.36	23.2	23.01	25.56	26.99	32.26	25.29	29.79	27.22	21.69	14.8	10.15	870.41
PD_0260	captive Gorilla	48.55	58.29	63.14	57.05	59.41	49.82	56.66	67.31	46.07	68.63	48.57	51.18	46.94	41.08	43.43	51.18	61.9	57.13	48.66	54.45	53.73	42.76	47.19	NA	4979.25
Trib	captive Gorilla	61.44	65.67	66.95	69.56	64.86	65.08	64.8	67.93	59.05	86.39	62.99	65.93	60.11	53.17	53.85	60.41	64.03	72.32	60.92	69.14	63.14	52.38	33.28	21.47	1224.36
Undi	captive Gorilla	31.12	34.72	36.05	38.36	35.11	35.61	34.06	35.72	29.83	39.97	32.58	34.34	33.31	28.02	26.72	27.45	28.37	35.91	24.53	31.67	30.09	21.3	34.41	NA	288.09
AG05252	captive Pongo	41.98	45.96	46.92	47.27	46.92	45.19	47.22	46.92	38.47	46.95	46.17	46.89	39.86	38.14	37.98	42.12	47.17	42.58	42.89	59.44	40.71	34.6	26.45	17.48	7234.52
AG06105	captive Pongo	13.74	15.01	15.64	15.5	15.54	14.87	15.51	15.19	12.55	15.39	15.41	15.54	12.88	12.35	12.07	13.34	14.61	13.92	13.02	19.2	12.77	10.68	15.43	NA	1806.79
AG06209	captive Pongo	17.52	19.08	19.8	19.42	19.69	18.88	19.62	19.47	16.02	19.63	19.67	19.83	16.34	15.75	15.78	17.21	19.07	17.57	17.03	24.22	16.16	13.92	19.03	NA	1272.96
AG06213	captive Pongo	51.2	55.47	57.23	56.99	57.8	54.83	58.01	58.21	46.7	56.71	56.97	57.65	48.41	45.84	46.31	51.3	56.15	51.4	50.81	72.85	48.54	40.49	32.28	21.36	10076.7
Aris	captive Pongo	26.92	28.96	29.7	29.35	29.49	28.48	30.51	29.64	24.77	30.05	30.22	30.13	24.77	24.09	23.82	27.99	31.32	26.79	28.92	39.01	25.99	23.09	16.99	13.99	533.22
BO51	captive Pongo	43.27	52.62	54.68	59.69	54.86	53.25	51.54	53.66	40.84	47.66	47.92	49.9	49.9	41.46	37.19	34.46	36.41	50.73	25.38	50.09	40.41	22.77	28.8	16.14	2707.07
GM04272	captive Pongo	17.37	18.94	19.7	19.48	19.62	18.69	19.69	19.17	15.89	19.74	19.63	19.69	16.28	15.6	15.71	17.29	19.24	17.57	16.7	25.25	16.26	13.99	11.55	8.57	2252.57
Ogan	captive Pongo	30.56	32.32	32.74	31.94	32.55	31.44	34.11	32.64	28.01	34.04	33.98	33.82	27	27.13	27.12	32.63	37.62	29.52	36.11	45.51	29.98	27.79	32.08	NA	877.36
PD_0262	captive Pongo	50.92	54.9	55.53	54.89	55.68	53.65	55.95	55.5	46.39	56.67	55.57	55.82	46.5	45.89	47.17	51.71	60.13	50.18	55.27	71.41	49.56	43.81	54.03	NA	6947.89
PD_0263	captive Pongo	31.86	34.02	34.76	33.93	34.64	33.38	35.05	35.3	28.8	35.15	35.05	35.4	28.57	28.34	28.15	32.23	36.02	31.01	33.87	44.91	30.11	26.62	33.51	NA	3407.97
PPY6	captive Pongo	17.59	19.03	19.45	19.4	19.26	18.83	19.5	19.28	16.03	19.61	19.19	19.59	16.41	15.97	16.51	17.67	20.27	17.59	18.27	24.14	16.5	14.68	10.85	7.14	1243.19
PR00054	captive Pongo	17.43	19.07	19.88	19.73	19.7	18.93	19.8	19.46	16.02	19.72	19.68	19.78	16.51	15.74	15.96	17.3	19.11	17.65	16.77	24.86	16.64	14.08	11.36	8.42	1964.22
PR01110	captive Pongo	13.43	14.82	15.5	15.4	15.42	14.69	15.24	15.35	12.34	15.25	15.24	15.33	12.8	12.17	11.89	13.04	14.48	13.71	12.4	19.3	12.76	10.52	15.38	NA	1840.12
SAMN23530518	captive Pongo	40.92	44.36	45	44.74	44.71	43.67	45.61	44.88	37.67	46.17	44.83	45.21	38.1	36.98	36.72	41.44	47.61	41.07	43.6	56.56	38.06	34.83	44.2	NA	2793.5
Schubbi	captive Pongo	26.81	28.05	28.64	27.55	28.42	27.4	29.76	29.34	24.51	29.92	29.88	29.62	23.27	23.67	24.06	29.01	32.99	25.85	31.62	39.52	26.07	24.75	16.34	13.22	654.22
Susie	captive Pongo	32.84	37.85	38.91	40.57	39.22	37.26	39.2	37.98	30.48	36.48	37.61	38.57	33.89	30.27	28.28	30.26	33.6	34.72	28.38	46.25	32.26	23.33	38.16	NA	2295.58
