# Supplementary material for: A curated dataset of great ape genome diversity
Source: Sci Data. 2025 Nov 19;12:1835. doi: 10.1038/s41597-025-06124-z (PMC12630759; doi:10.1038/s41597-025-06124-z)
Supplement: Supplementary file 5 — Supplementary Table 4 [file 41597_2025_6124_MOESM5_ESM.xlsx]

## Sheet: S4_central_coverage
Table S4. Central 98% coverage per individual.
Species label	Name	minAut	maxAut	minX	maxX
Gorilla_beringei_beringei	Bwiruka	5	47	5	45
Gorilla_beringei_beringei	Imfura	5	65	5	36
Gorilla_beringei_beringei	Kaboko	5	73	5	40
Gorilla_beringei_beringei	Kahungye	5	62	5	54
Gorilla_beringei_beringei	Katungi	5	60	5	50
Gorilla_beringei_beringei	Maisha	5	51	5	48
Gorilla_beringei_beringei	Nyamunwa	5	60	5	50
Gorilla_beringei_beringei	Semehe	5	67	5	57
Gorilla_beringei_beringei	Tuck	5	66	5	59
Gorilla_beringei_beringei	Turimaso	5	81	5	69
Gorilla_beringei_beringei	Umurimo	5	58	5	54
Gorilla_beringei_beringei	Zirikana	5	65	5	39
Gorilla_beringei_graueri	Dunia	5	61	5	57
Gorilla_beringei_graueri	Itebero	5	61	5	57
Gorilla_beringei_graueri	Kaisi	5	51	5	28
Gorilla_beringei_graueri	Mkubwa	5	34	5	18
Gorilla_beringei_graueri	Mukokya	5	67	5	34
Gorilla_beringei_graueri	Ntabwoba	5	60	5	33
Gorilla_beringei_graueri	Pinga	5	48	5	44
Gorilla_beringei_graueri	Tumani	5	48	5	43
Gorilla_beringei_graueri	Victoria	5	174	5	146
Gorilla_gorilla_diehli	Afi18	5	28	5	17
Gorilla_gorilla_diehli	Kag12	5	31	5	29
Gorilla_gorilla_diehli	Nyango	5	38	5	36
Gorilla_gorilla_gorilla	Abe	5	35	5	21
Gorilla_gorilla_gorilla	Akiba	5	39	5	36
Gorilla_gorilla_gorilla	Amani	5	61	5	56
Gorilla_gorilla_gorilla	Anthal	5	40	5	37
Gorilla_gorilla_gorilla	Azizi	5	35	5	19
Gorilla_gorilla_gorilla	Banjo	5	92	5	44
Gorilla_gorilla_gorilla	Bulera	5	34	5	32
Gorilla_gorilla_gorilla	Choomba	5	42	5	38
Gorilla_gorilla_gorilla	Coco	5	44	5	41
Gorilla_gorilla_gorilla	delphi	5	59	5	55
Gorilla_gorilla_gorilla	Dian	5	56	5	50
Gorilla_gorilla_gorilla	Helen	5	28	5	26
Gorilla_gorilla_gorilla	Katie986	5	27	5	25
Gorilla_gorilla_gorilla	KatieB650	5	30	5	29
Gorilla_gorilla_gorilla	Kokomo	5	29	5	27
Gorilla_gorilla_gorilla	Kolo	5	47	5	44
Gorilla_gorilla_gorilla	Kowali	5	34	5	31
Gorilla_gorilla_gorilla	Mimi	5	128	5	112
Gorilla_gorilla_gorilla	naA2	5	31	5	29
Gorilla_gorilla_gorilla	Oko	5	29	5	27
Gorilla_gorilla_gorilla	Paki	5	37	5	34
Gorilla_gorilla_gorilla	Sandra	5	40	5	37
Gorilla_gorilla_gorilla	Suzie	5	34	5	32
Gorilla_gorilla_gorilla	Tzambo	5	41	5	23
Pan_paniscus	Bono	5	57	5	33
Pan_paniscus	Catherine	5	42	5	40
Pan_paniscus	Chipita	5	44	5	43
Pan_paniscus	Desmond	5	68	5	38
Pan_paniscus	Dzeeta	5	68	5	65
Pan_paniscus	Hermien	5	64	5	61
Pan_paniscus	Hortense	5	60	5	56
Pan_paniscus	Kombote	5	57	5	54
Pan_paniscus	Kosana	5	62	5	58
Pan_paniscus	Natalie	5	59	5	55
Pan_troglodytes_ellioti	Akwaya	5	39	5	23
Pan_troglodytes_ellioti	Basho	5	27	5	16
Pan_troglodytes_ellioti	Damian	5	35	5	24
Pan_troglodytes_ellioti	Julie66	5	35	5	34
Pan_troglodytes_ellioti	Koto	5	38	5	22
Pan_troglodytes_ellioti	Taweh	5	36	5	34
Pan_troglodytes_ellioti	Tobi	5	25	5	25
Pan_troglodytes_schweinfurthii	Andromeda	5	42	5	39
Pan_troglodytes_schweinfurthii	Athanga	5	44	5	28
Pan_troglodytes_schweinfurthii	Bihati	5	117	5	100
Pan_troglodytes_schweinfurthii	Bwambale	5	73	5	43
Pan_troglodytes_schweinfurthii	CindyB7	5	64	5	56
Pan_troglodytes_schweinfurthii	Cleo	5	123	5	112
Pan_troglodytes_schweinfurthii	CocoB014	5	43	5	39
Pan_troglodytes_schweinfurthii	Diana	5	48	5	31
Pan_troglodytes_schweinfurthii	Frederike	5	42	5	40
Pan_troglodytes_schweinfurthii	Ikuru	5	63	5	55
Pan_troglodytes_schweinfurthii	Kidongo	5	83	5	79
Pan_troglodytes_schweinfurthii	Maya	5	67	5	61
Pan_troglodytes_schweinfurthii	Nakku	5	68	5	62
Pan_troglodytes_schweinfurthii	Padda	5	63	5	36
Pan_troglodytes_schweinfurthii	Tongo	5	109	5	65
Pan_troglodytes_schweinfurthii	Trixie	5	64	5	57
Pan_troglodytes_schweinfurthii	Vincent	5	42	5	25
Pan_troglodytes_schweinfurthii	Washu	5	65	5	40
Pan_troglodytes_troglodytes	Alfred	5	60	5	39
Pan_troglodytes_troglodytes	Blanquita	5	43	5	40
Pan_troglodytes_troglodytes	Brigitte	5	60	5	39
Pan_troglodytes_troglodytes	Cindy	5	52	5	46
Pan_troglodytes_troglodytes	Clara	5	37	5	35
Pan_troglodytes_troglodytes	Doris	5	53	5	51
Pan_troglodytes_troglodytes	Gamin	5	52	5	33
Pan_troglodytes_troglodytes	JulieA959	5	47	5	44
Pan_troglodytes_troglodytes	Lara	5	54	5	49
Pan_troglodytes_troglodytes	Luky	5	43	5	39
Pan_troglodytes_troglodytes	Marlin	5	44	5	40
Pan_troglodytes_troglodytes	Mirinda	5	53	5	47
Pan_troglodytes_troglodytes	Negrita	5	44	5	41
Pan_troglodytes_troglodytes	Tibe	5	43	5	41
Pan_troglodytes_troglodytes	Ula	5	52	5	45
Pan_troglodytes_troglodytes	Vaillant	5	58	5	35
Pan_troglodytes_troglodytes	Yogui	5	47	5	32
Pan_troglodytes_verus	A	5	62	5	37
Pan_troglodytes_verus	Alice	5	99	5	92
Pan_troglodytes_verus	Annie	5	54	5	49
Pan_troglodytes_verus	B	5	64	5	59
Pan_troglodytes_verus	Berta	5	66	5	62
Pan_troglodytes_verus	Bosco	5	31	5	18
Pan_troglodytes_verus	CindyN014	5	96	5	90
Pan_troglodytes_verus	Clint	5	72	5	38
Pan_troglodytes_verus	Jimmie	5	51	5	47
Pan_troglodytes_verus	Koby	5	38	5	23
Pan_troglodytes_verus	Linda	5	62	5	55
Pan_troglodytes_verus	Mike	5	64	5	37
Pan_troglodytes_verus	SeppToni	5	65	5	37
Pongo_abelii	Babu	5	58	5	55
Pongo_abelii	Buschi	5	58	5	32
Pongo_abelii	Dunja	5	66	5	65
Pongo_abelii	Elsi	5	61	5	59
Pongo_abelii	Jeff	5	73	5	49
Pongo_abelii	Kiki	5	57	5	53
Pongo_abelii	Maini	5	61	5	66
Pongo_abelii	Rochelle	5	52	5	49
Pongo_abelii	Suma	5	62	5	60
Pongo_abelii	Vicky	5	57	5	55
Pongo_pygmaeus	Barong	5	70	5	68
Pongo_pygmaeus	Claus	5	70	5	35
Pongo_pygmaeus	Gusti	5	57	5	53
Pongo_pygmaeus	Kajan	5	62	5	33
Pongo_pygmaeus	Kala	5	74	5	37
Pongo_pygmaeus	Lotti	5	51	5	48
Pongo_pygmaeus	Micelle	5	61	5	58
Pongo_pygmaeus	Napoleon	5	58	5	31
Pongo_pygmaeus	Nonja	5	54	5	51
Pongo_pygmaeus	Panjul	5	72	5	37
Pongo_pygmaeus	Sari	5	56	5	53
Pongo_pygmaeus	Tara	5	71	5	63
Pongo_pygmaeus	Temmy	5	50	5	48
Pongo_pygmaeus	Tilda	5	58	5	57
Pongo_tapanuliensis	Afa	5	72	5	42
captive_Chimpanzee	4x0025	5	78	5	68
captive_Chimpanzee	4x0043	5	76	5	66
captive_Chimpanzee	4X0095	5	105	5	91
captive_Chimpanzee	4X0212	5	77	5	70
captive_Chimpanzee	4X0267	5	87	5	76
captive_Chimpanzee	4X0333	5	95	5	86
captive_Chimpanzee	4X0339	5	110	5	64
captive_Chimpanzee	4X0354	5	114	5	67
captive_Chimpanzee	4X0357	5	126	5	107
captive_Chimpanzee	4x0430	5	71	5	59
captive_Chimpanzee	4x0519	5	82	5	47
captive_Chimpanzee	4X0550	5	112	5	66
captive_Chimpanzee	4x523	5	76	5	43
captive_Chimpanzee	88A020	5	72	5	63
captive_Chimpanzee	95A014	5	79	5	45
captive_Chimpanzee	AG18354	5	93	5	54
captive_Chimpanzee	Ai	6	230	5	210
captive_Chimpanzee	Akira	6	246	5	141
captive_Chimpanzee	Amos	5	75	5	41
captive_Chimpanzee	Anja	5	116	5	100
captive_Chimpanzee	Ayumu	5	125	5	74
captive_Chimpanzee	Barbara	5	76	5	66
captive_Chimpanzee	C	5	41	5	22
captive_Chimpanzee	C3649	5	83	5	54
captive_Chimpanzee	Callie	5	85	5	79
captive_Chimpanzee	Carl	5	71	5	39
captive_Chimpanzee	Carmichael	5	69	5	42
captive_Chimpanzee	Carolina	5	46	5	42
captive_Chimpanzee	CH114	5	48	5	27
captive_Chimpanzee	CH391	5	34	5	20
captive_Chimpanzee	Cheeta	5	78	5	69
captive_Chimpanzee	Cynthia	5	75	5	66
captive_Chimpanzee	D	5	50	5	28
captive_Chimpanzee	Duncan	5	76	5	43
captive_Chimpanzee	E	5	37	5	21
captive_Chimpanzee	F	5	46	5	42
captive_Chimpanzee	Frits	5	46	5	26
captive_Chimpanzee	G	5	39	5	22
captive_Chimpanzee	H	5	39	5	22
captive_Chimpanzee	I	5	45	5	24
captive_Chimpanzee	Iyk	5	78	5	45
captive_Chimpanzee	Jarred	5	82	5	48
captive_Chimpanzee	Joelson	5	75	5	43
captive_Chimpanzee	Justin	5	102	5	61
captive_Chimpanzee	Kerri	5	79	5	70
captive_Chimpanzee	Little_Rock_chimp	5	70	5	62
captive_Chimpanzee	Lulu	5	69	5	60
captive_Chimpanzee	Mai	5	73	5	62
captive_Chimpanzee	Maxine	5	77	5	65
captive_Chimpanzee	MD_And	5	61	5	35
captive_Chimpanzee	Nico	5	62	5	35
captive_Chimpanzee	NS03621	5	83	5	51
captive_Chimpanzee	NS03622	5	32	5	19
captive_Chimpanzee	NS03623	5	31	5	29
captive_Chimpanzee	NS03629	5	33	5	21
captive_Chimpanzee	NS03639	5	91	5	52
captive_Chimpanzee	NS03641	5	30	5	28
captive_Chimpanzee	NS03646	5	34	5	21
captive_Chimpanzee	NS03648	5	60	5	49
captive_Chimpanzee	NS03654	5	33	5	29
captive_Chimpanzee	NS03656	5	35	5	31
captive_Chimpanzee	NS03657	5	36	5	33
captive_Chimpanzee	NS03659	5	34	5	21
captive_Chimpanzee	NS03660	5	31	5	28
captive_Chimpanzee	NS04925	5	32	5	29
captive_Chimpanzee	NS04934	5	32	5	29
captive_Chimpanzee	NS04954	5	32	5	20
captive_Chimpanzee	NS04971	5	31	5	28
captive_Chimpanzee	NS04978	5	32	5	19
captive_Chimpanzee	NS04988	5	35	5	32
captive_Chimpanzee	NS04990	5	34	5	30
captive_Chimpanzee	NS05028	5	33	5	31
captive_Chimpanzee	NS05032	5	34	5	21
captive_Chimpanzee	NS05034	5	33	5	30
captive_Chimpanzee	NS05041	5	32	5	28
captive_Chimpanzee	NS05043	5	30	5	27
captive_Chimpanzee	NS05045	5	32	5	29
captive_Chimpanzee	NS05051	5	32	5	29
captive_Chimpanzee	NS05058	5	34	5	30
captive_Chimpanzee	NS05060	5	32	5	20
captive_Chimpanzee	NS05062	5	32	5	19
captive_Chimpanzee	NS05083	5	31	5	28
captive_Chimpanzee	NS05192	5	32	5	19
captive_Chimpanzee	NS05202	5	43	5	37
captive_Chimpanzee	NS05203	5	27	5	25
captive_Chimpanzee	NS05214	5	28	5	17
captive_Chimpanzee	NS05216	5	36	5	32
captive_Chimpanzee	NS05224	5	32	5	29
captive_Chimpanzee	NS05228	5	33	5	20
captive_Chimpanzee	NS05231	5	34	5	31
captive_Chimpanzee	NS05233	5	32	5	29
captive_Chimpanzee	NS05235	5	33	5	30
captive_Chimpanzee	NS05239	5	32	5	28
captive_Chimpanzee	NS05241	5	32	5	28
captive_Chimpanzee	NS05293	5	30	5	26
captive_Chimpanzee	NS05295	5	27	5	25
captive_Chimpanzee	NS05297	5	34	5	21
captive_Chimpanzee	NS05301	5	34	5	21
captive_Chimpanzee	NS05417	5	37	5	33
captive_Chimpanzee	NS05424	5	35	5	32
captive_Chimpanzee	NS05436	5	34	5	30
captive_Chimpanzee	NS05440	5	31	5	19
captive_Chimpanzee	NS05549	5	32	5	29
captive_Chimpanzee	NS05579	5	36	5	31
captive_Chimpanzee	NS05581	5	39	5	34
captive_Chimpanzee	NS05583	5	37	5	32
captive_Chimpanzee	NS05794	5	30	5	18
captive_Chimpanzee	NS05796	5	34	5	30
captive_Chimpanzee	NS05802	5	37	5	32
captive_Chimpanzee	NS05807	5	39	5	36
captive_Chimpanzee	NS05823	5	34	5	21
captive_Chimpanzee	NS05824	5	36	5	32
captive_Chimpanzee	NS05825	5	34	5	30
captive_Chimpanzee	NS05837	5	31	5	19
captive_Chimpanzee	NS06003	5	39	5	23
captive_Chimpanzee	NS06006	5	28	5	26
captive_Chimpanzee	NS06008	5	33	5	20
captive_Chimpanzee	NS08860	5	71	5	42
captive_Chimpanzee	NS08868	5	27	5	25
captive_Chimpanzee	NS08882	5	28	5	25
captive_Chimpanzee	NS08891	5	34	5	20
captive_Chimpanzee	NS08893	5	34	5	30
captive_Chimpanzee	NS08895	5	32	5	29
captive_Chimpanzee	NS08974	5	36	5	22
captive_Chimpanzee	NS08976	5	33	5	20
captive_Chimpanzee	PD_0257	5	72	5	40
captive_Chimpanzee	PD_0258	5	66	5	56
captive_Chimpanzee	PD_0259	5	71	5	62
captive_Chimpanzee	PD_0427	5	71	5	41
captive_Chimpanzee	Peony	5	76	5	66
captive_Chimpanzee	PR00226	5	57	5	33
captive_Chimpanzee	PR00738	5	49	5	28
captive_Chimpanzee	PR00818	5	41	5	38
captive_Chimpanzee	PR01106	5	36	5	21
captive_Chimpanzee	PR01171	5	35	5	20
captive_Chimpanzee	Rogger	5	79	5	48
captive_Chimpanzee	S004923	5	96	5	83
captive_Chimpanzee	S011128	5	65	5	58
captive_Chimpanzee	Simliki	5	82	5	75
captive_Chimpanzee	Socrates	5	67	5	37
captive_Chimpanzee	Unnamed_female	5	91	5	80
captive_Chimpanzee	Ursula	5	73	5	63
captive_Chimpanzee	Waga	5	67	5	58
captive_Bonobo	Kukumba	5	58	5	56
captive_Bonobo	Loretta	5	123	5	105
captive_Bonobo	Mhudiblu	5	60	5	53
captive_Bonobo	PR00251	5	82	5	45
captive_Bonobo	Salonga	5	44	5	43
captive_Bonobo	Vernon	5	103	5	57
captive_Gorilla	DianCaptive	5	43	5	36
captive_Gorilla	Dolly	5	111	5	92
captive_Gorilla	Efata	5	66	5	32
captive_Gorilla	KB3781	5	143	5	73
captive_Gorilla	Mawenzi	5	152	5	130
captive_Gorilla	Mutasi	5	95	5	80
captive_Gorilla	Omoye	5	42	5	23
captive_Gorilla	PD_0179	5	50	5	44
captive_Gorilla	PD_0180	5	49	5	42
captive_Gorilla	PD_0181	5	43	5	37
captive_Gorilla	PD_0182	5	43	5	38
captive_Gorilla	PD_0183	5	62	5	52
captive_Gorilla	PD_0184	5	46	5	24
captive_Gorilla	PD_0185	5	43	5	38
captive_Gorilla	PD_0186	5	44	5	38
captive_Gorilla	PD_0187	5	88	5	80
captive_Gorilla	PD_0188	5	77	5	67
captive_Gorilla	PD_0190	5	56	5	49
captive_Gorilla	PD_0191	5	52	5	27
captive_Gorilla	PD_0192	5	59	5	31
captive_Gorilla	PD_0193	5	50	5	43
captive_Gorilla	PD_0194	5	46	5	40
captive_Gorilla	PD_0195	5	45	5	39
captive_Gorilla	PD_0196	5	70	5	58
captive_Gorilla	PD_0197	5	63	5	33
captive_Gorilla	PD_0198	5	63	5	31
captive_Gorilla	PD_0260	5	117	5	91
captive_Gorilla	Trib	5	136	5	68
captive_Gorilla	Undi	5	65	5	64
captive_Pongo	AG05252	5	95	5	52
captive_Pongo	AG06105	5	32	5	30
captive_Pongo	AG06209	5	40	5	38
captive_Pongo	AG06213	5	113	5	59
captive_Pongo	Aris	5	63	5	33
captive_Pongo	BO51	5	95	5	49
captive_Pongo	GM04272	5	41	5	24
captive_Pongo	Ogan	5	73	5	66
captive_Pongo	PD_0262	5	118	5	112
captive_Pongo	PD_0263	5	71	5	70
captive_Pongo	PPY6	5	42	5	22
captive_Pongo	PR00054	5	41	5	22
captive_Pongo	PR01110	5	32	5	30
captive_Pongo	SAMN23530518	5	97	5	85
captive_Pongo	Schubbi	5	63	5	35
captive_Pongo	Susie	5	69	5	66
