# Supplementary material for: A curated dataset of great ape genome diversity
Source: Sci Data. 2025 Nov 19;12:1835. doi: 10.1038/s41597-025-06124-z (PMC12630759; doi:10.1038/s41597-025-06124-z)
Supplement: Supplementary file 6 — Supplementary Table 5 [file 41597_2025_6124_MOESM6_ESM.xlsx]

## Sheet: S5_duplicate_individuals
Table S5. Reference table for duplicated individuals with their Biosample-IDs.
Clade	Name(s)	Biosample_ID1	Biosample_ID2	Procedure
Gorilla	Banjo	SAMN01920482	SAMEA5204233	SAMEA5204233 retained
Gorilla	Mimi	SAMN01920483	SAMEA5204236	merged
Gorilla	PD_0260/0189	SAMEA112483013	SAMEA112482942	merged
Gorilla	Mawenzi/PD_0264	SAMEA5204238	SAMEA112483017	merged
Pongo	PD_0262/ORAN23	SAMN12714422	SAMEA112483015	PD_0262 retained
Pan	Donald/4X0339	SAMN01920541	SAMN15033236	4X0339 retained
Pan	NS07602/Donald	SAMN29543811	SAMN01920541	discarded (triplicate)
Pan	NS08860/C8861	SAMN29543812	SAMN29543730	merged
Pan	NS08889/Amos	SAMN29543815	SAMN15033218	Amos retained
Pan	4X0550/NS05551	SAMN15033241	SAMN29543796	4X0550 retained
Pan	4X0095/NS05416	SAMN15033232	SAMN29543789	4X0095 retained
Pan	Waga/NS05201	SAMN15033226	SAMN29543773	Waga retained
Pan	NS03610/Clint	SAMN29543746	SAMN01920540	Clint retained
Pan	NS03648/C3647	SAMN29543738	SAMN29543725	merged
Pan	NS03650/C3649	SAMN29543739	SAMN29543726	C3649 retained
Pan	NS04960/95A014	SAMN29543752	SAMN15033246	95A014 retained
Pan	NS04973/Mai	SAMN29543754	SAMN15033215	Mai retained
Pan	NS05052/Cynthia	SAMN29543765	SAMN15033225	Cynthia retained
Pan	NS05082/88A020	SAMN29543769	SAMN15033245	88A020 retained
Pan	NS05200/Socrates	SAMN29543772	SAMN15033222	Socrates retained
Pan	NS05435/4x0025	SAMN29543792	SAMN15033230	4x0025 retained
Pan	NS05801/Cheeta	SAMN29543802	SAMN15033214	Cheeta retained
additional observations from SRA study ID PRJEB5922, without associated publication
Pan	Ula	SAMEA4374778	SAMEA2464842	-
Pan	Alfred	SAMEA4374785	SAMEA2464847	-
Pan	Brigitte	SAMEA4374782	SAMEA2464844	-
Pan	Cindy	SAMEA4374776	SAMEA2464840	-
Pan	Gamin	SAMEA4374781	SAMEA2464846	-
Pan	Lara	SAMEA4374779	SAMEA2464843	-
Pan	Luky	SAMEA4374780	SAMEA2464845	-
Pan	Mirinda	SAMEA4374777	SAMEA2464841	-
Switched individuals from SRA study PRJDB3537
Pan	Akira	SAMD00026329	-	Likely Ai (male)
Pan	Ai	SAMD00026330	-	Likely Akira (female)
