# Supplementary material for: A curated dataset of great ape genome diversity
Source: Sci Data. 2025 Nov 19;12:1835. doi: 10.1038/s41597-025-06124-z (PMC12630759; doi:10.1038/s41597-025-06124-z)
Supplement: Supplementary file 7 — Supplementary Table 6 [file 41597_2025_6124_MOESM7_ESM.xlsx]

## Sheet: S6_captive_data
Table S6. Subspecies-assignment using f3-statistics, human contamination estimates for captive individuals, and geolocalization of chimpanzees.
Biosample_ID	Name	Human_contamination_(%)	SRA_species	SRA_short	f3_short	Geolocalization (chimpanzee)	Note
SAMEA112482932	PD_0179	0.035	Gorilla beringei	NA	GBG	NA
SAMN12714420	DianCaptive	0.199	Gorilla spec	NA	GGG	NA
SAMN35877944	Dolly	0.046	Gorilla gorilla gorilla	GGG	GGG	NA
SAMEA5204235	Efata	0.062	Gorilla gorilla gorilla	GGG	GGG	NA
SAMN04003007	KB3781	0.056	Gorilla gorilla gorilla	GGG	GGG	NA
SAMEA5204238, SAMEA112483017	Mawenzi	0.074	Gorilla gorilla gorilla	GGG	GGG	NA
SAMEA5204237	Mutasi	0.05	Gorilla gorilla gorilla	GGG	GGG	NA
SAMN12714421	Omoye	0.155	Gorilla spec	NA	GGG	NA
SAMEA112482933	PD_0180	0.054	Gorilla gorilla	NA	GGG	NA
SAMEA112482934	PD_0181	0.048	Gorilla gorilla	NA	GGG	NA
SAMEA112482935	PD_0182	0.437	Gorilla gorilla	NA	GGG	NA
SAMEA112482936	PD_0183	0.05	Gorilla gorilla	NA	GGG	NA
SAMEA112482937	PD_0184	0.052	Gorilla gorilla	NA	GGG	NA
SAMEA112482938	PD_0185	0.048	Gorilla gorilla	NA	GGG	NA
SAMEA112482939	PD_0186	0.048	Gorilla gorilla	NA	GGG	NA
SAMEA112482940	PD_0187	0.063	Gorilla gorilla	NA	GGG	NA
SAMEA112482941	PD_0188	0.06	Gorilla gorilla	NA	GGG	NA
SAMEA112482943	PD_0190	0.048	Gorilla gorilla	NA	GGG	NA
SAMEA112482944	PD_0191	0.05	Gorilla gorilla	NA	GGG	NA
SAMEA112482945	PD_0192	0.048	Gorilla gorilla	NA	GGG	NA
SAMEA112482946	PD_0193	0.169	Gorilla gorilla	NA	GGG	NA
SAMEA112482947	PD_0194	0.049	Gorilla gorilla	NA	GGG	NA
SAMEA112482948	PD_0195	0.055	Gorilla gorilla	NA	GGG	NA
SAMEA112482949	PD_0196	0.051	Gorilla gorilla	NA	GGG	NA
SAMEA112482950	PD_0197	0.047	Gorilla gorilla	NA	GGG	NA
SAMEA112482951	PD_0198	0.053	Gorilla gorilla	NA	GGG	NA
SAMEA112483013, SAMEA112482942	PD_0260	0.051	Gorilla gorilla	NA	GGG	NA
SAMN35877945	Trib	0.055	Gorilla gorilla gorilla	GGG	GGG	NA
SAMEA5204234	Undi	0.256	Gorilla gorilla gorilla	GGG	GGG	NA
SAMEA2058381	AG06105	0.124	NA	NA	PA	NA
SAMEA2058382	AG06209	0.122	NA	NA	PA	NA
SAMN10521808	AG06213	0.087	Pongo abelii	PA	PA	NA
SAMEA5204230	Aris	0.93	Pongo abelii	PA	PA	NA
SAMN13178754	BO51	0.238	Pongo abelii	PA	PA	NA
SAMEA2058383	GM04272	0.111	NA	NA	PA	NA
SAMEA5204232	Ogan	0.735	Pongo abelii	PA	PA	NA
SAMEA112483016	PD_0263	0.087	Pongo abelii	PA	PA	NA
SAMEA2058384	PR00054	0.156	NA	NA	PA	NA
SAMEA2058385	PR01110	0.152	NA	NA	PA	NA
SAMEA5204231	Schubbi	0.957	Pongo abelii	PA	PA	NA
SAMN06275555	Susie	0.147	Pongo abelii	PA	PA	NA
SAMN10521809	AG05252	0.079	Pongo pygmaeus	PP	PP	NA
SAMEA112483015	PD_0262	0.055	Pongo pygmaeus	PP	PP	NA
SAMN12714423	PPY6	0.162	Pongo spec	NA	PP	NA
SAMN23530518	SAMN23530518	0.048	NA	NA	PP	NA
SAMN01920516	Kukumba	0.283	NA	NA	PPA	NA
SAMN35877942	Loretta	0.063	Pan paniscus	PPA	PPA	NA
SAMN11123633	Mhudiblu	0.149	Pan paniscus	PPA	PPA	NA
SAMN13935689	PR00251	0.187	Pan paniscus	PPA	PPA	NA
SAMN01920515	Salonga	0.223	NA	NA	PPA	NA
SAMN35877943	Vernon	0.066	Pan paniscus	PPA	PPA	NA
SAMN15033216	Barbara	0.076	NA	NA	PTE	Cote d'Ivoire
SAMN15033237	4X0354	0.049	NA	NA	PTS	Northern Guinea/Southern Cameroon	(possible subspecies hybrid)
SAMEA112483012	PD_0259	0.041	Pan troglodytes	NA	PTS	Northern DRC
SAMN12714418	CH114	0.135	Pan troglodytes	NA	PTT	Southern Cameroon
SAMEA104147575	Nico	0.229	NA	NA	PTT	Northern Congo
SAMN15033230	4x0025	0.052	NA	NA	PTV	Northern Guinea
SAMN15033231	4x0043	0.052	NA	NA	PTV	Northern Guinea
SAMN15033232	4X0095	0.043	NA	NA	PTV	Cote d'Ivoire
SAMN15033233	4X0212	0.079	NA	NA	PTV	Northern Guinea
SAMN15033234	4X0267	0.05	NA	NA	PTV	Northern Guinea
SAMN15033235	4X0333	0.071	NA	NA	PTV	Northern Guinea
SAMN15033236	4X0339	0.048	NA	NA	PTV	Northern Guinea/Southern Cameroon	(Donald, known subspecies hybrid)
SAMN15033238	4X0357	0.071	NA	NA	PTV	Cote d'Ivoire
SAMN15033239	4x0430	0.047	NA	NA	PTV	Cote d'Ivoire
SAMN15033240	4x0519	0.074	NA	NA	PTV	Cote d'Ivoire
SAMN15033241	4X0550	0.045	NA	NA	PTV	Cote d'Ivoire
SAMN15033243	4x523	0.074	NA	NA	PTV	Northern Guinea
SAMN15033245	88A020	0.116	NA	NA	PTV	Southern Cameroon
SAMN15033246	95A014	0.06	NA	NA	PTV	Southern Cameroon/Sierra Leone	(possible subspecies hybrid)
SAMN30216104	AG18354	0.053	Pan troglodytes	NA	PTV	Northern Guinea
SAMD00026330	Ai	0.083	Pan troglodytes	NA	PTV	Northern Guinea
SAMD00026329	Akira	0.117	Pan troglodytes	NA	PTV	Northern Guinea
SAMN15033218	Amos	0.044	NA	NA	PTV	Cote d'Ivoire
SAMN15033244	Anja	0.071	NA	NA	PTV	Cote d'Ivoire
SAMD00026331	Ayumu	0.096	Pan troglodytes	NA	PTV	Northern Guinea
SAMEA2421542	C	0.094	Pan troglodytes verus	PTV	PTV	Cote d'Ivoire
SAMN29543726	C3649	0.719	NA	NA	PTV	Cote d'Ivoire
SAMN15033228	Callie	0.075	NA	NA	PTV	Cote d'Ivoire
SAMEA5204226	Carl	0.077	Pan troglodytes verus	PTV	PTV	Northern Guinea
SAMN15033219	Carmichael	0.049	NA	NA	PTV	Cote d'Ivoire
SAMEA5204228	Carolina	0.195	Pan troglodytes verus	PTV	PTV	Northern Guinea
SAMN12714419	CH391	0.123	Pan troglodytes	NA	PTV	Cote d'Ivoire
SAMN15033214	Cheeta	0.05	NA	NA	PTV	Cote d'Ivoire
SAMN15033225	Cynthia	0.069	NA	NA	PTV	Cote d'Ivoire
SAMEA2421543	D	0.047	Pan troglodytes verus	PTV	PTV	Cote d'Ivoire
SAMN15033210	Duncan	0.071	NA	NA	PTV	Northern Guinea
SAMEA2421544	E	0.042	Pan troglodytes verus	PTV	PTV	Cote d'Ivoire
SAMEA2421545	F	0.114	Pan troglodytes verus	PTV	PTV	Cote d'Ivoire
SAMEA5204227	Frits	0.214	Pan troglodytes verus	PTV	PTV	Northern Guinea
SAMEA2421546	G	0.055	Pan troglodytes verus	PTV	PTV	Cote d'Ivoire
SAMEA2421547	H	0.069	Pan troglodytes verus	PTV	PTV	Cote d'Ivoire
SAMEA2421548	I	0.21	Pan troglodytes verus	PTV	PTV	Cote d'Ivoire
SAMN15033211	Iyk	0.051	NA	NA	PTV	Northern Guinea
SAMN15033223	Jarred	0.045	NA	NA	PTV	Cote d'Ivoire
SAMN15033227	Joelson	0.045	NA	NA	PTV	Cote d'Ivoire
SAMN15033221	Justin	0.051	NA	NA	PTV	Cote d'Ivoire
SAMN15033229	Kerri	0.045	NA	NA	PTV	Cote d'Ivoire
SAMN15033247	Little_Rock_chimp	0.076	NA	NA	PTV	Cote d'Ivoire
SAMN15033217	Lulu	0.049	NA	NA	PTV	Northern Guinea
SAMN15033215	Mai	0.044	NA	NA	PTV	Cote d'Ivoire
SAMN15033212	Maxine	0.08	NA	NA	PTV	Southern Cameroon/Cote d'Ivoire	(possible subspecies hybrid)
SAMN15033248	MD_And	0.065	NA	NA	PTV	Cote d'Ivoire
SAMN29543731	NS03621	0.284	NA	NA	PTV	Southern Cameroon/Northern Guinea	(possible subspecies hybrid)
SAMN29543732	NS03622	0.44	NA	NA	PTV	Cote d'Ivoire
SAMN29543733	NS03623	0.069	NA	NA	PTV	Cote d'Ivoire
SAMN29543734	NS03629	0.068	NA	NA	PTV	Cote d'Ivoire
SAMN29543735	NS03639	0.076	NA	NA	PTV	Cote d'Ivoire
SAMN29543736	NS03641	0.032	NA	NA	PTV	Cote d'Ivoire
SAMN29543737	NS03646	0.035	NA	NA	PTV	Southern Cameroon
SAMN29543725, SAMN29543738	NS03648	0.37	NA	NA	PTV	Cote d'Ivoire
SAMN29543740	NS03654	0.034	NA	NA	PTV	Cote d'Ivoire
SAMN29543741	NS03656	0.032	NA	NA	PTV	Northern Guinea
SAMN29543742	NS03657	0.034	NA	NA	PTV	Northern Guinea
SAMN29543743	NS03659	0.034	NA	NA	PTV	Northern Guinea
SAMN29543744	NS03660	0.032	NA	NA	PTV	Sierra Leone
SAMN29543749	NS04925	0.074	NA	NA	PTV	Cote d'Ivoire
SAMN29543750	NS04934	0.083	NA	NA	PTV	Cote d'Ivoire
SAMN29543751	NS04954	0.031	NA	NA	PTV	Cote d'Ivoire
SAMN29543753	NS04971	0.032	NA	NA	PTV	Northern Guinea
SAMN29543755	NS04978	0.033	NA	NA	PTV	Sierra Leone
SAMN29543756	NS04988	0.058	NA	NA	PTV	Southern Cameroon/Northern Guinea	(possible subspecies hybrid)
SAMN29543757	NS04990	0.182	NA	NA	PTV	Cote d'Ivoire
SAMN29543758	NS05028	0.198	NA	NA	PTV	Cote d'Ivoire
SAMN29543759	NS05032	0.057	NA	NA	PTV	Cote d'Ivoire
SAMN29543760	NS05034	0.05	NA	NA	PTV	Southern Cameroon/Cote d'Ivoire	(possible subspecies hybrid)
SAMN29543761	NS05041	0.047	NA	NA	PTV	Cote d'Ivoire
SAMN29543762	NS05043	0.034	NA	NA	PTV	Cote d'Ivoire
SAMN29543763	NS05045	0.048	NA	NA	PTV	Southern Cameroon/Cote d'Ivoire	(possible subspecies hybrid)
SAMN29543764	NS05051	0.042	NA	NA	PTV	Cote d'Ivoire
SAMN29543766	NS05058	0.083	NA	NA	PTV	Cote d'Ivoire
SAMN29543767	NS05060	0.032	NA	NA	PTV	Cote d'Ivoire
SAMN29543768	NS05062	0.035	NA	NA	PTV	Cote d'Ivoire
SAMN29543770	NS05083	0.038	NA	NA	PTV	Northern Guinea
SAMN29543771	NS05192	0.032	NA	NA	PTV	Cote d'Ivoire
SAMN29543774	NS05202	0.053	NA	NA	PTV	Sierra Leone
SAMN29543775	NS05203	0.054	NA	NA	PTV	Northern Guinea
SAMN29543776	NS05214	0.036	NA	NA	PTV	Southern Cameroon/Northern Guinea	(possible subspecies hybrid)
SAMN29543777	NS05216	0.035	NA	NA	PTV	Southern Cameroon
SAMN29543778	NS05224	0.043	NA	NA	PTV	Southern Cameroon
SAMN29543779	NS05228	0.066	NA	NA	PTV	Northern Guinea/Southern Cameroon	(possible subspecies hybrid)
SAMN29543780	NS05231	0.034	NA	NA	PTV	Cote d'Ivoire
SAMN29543781	NS05233	0.058	NA	NA	PTV	Cote d'Ivoire
SAMN29543782	NS05235	0.059	NA	NA	PTV	Northern Guinea
SAMN29543783	NS05239	0.034	NA	NA	PTV	Northern Guinea
SAMN29543784	NS05241	0.033	NA	NA	PTV	Cote d'Ivoire
SAMN29543785	NS05293	0.034	NA	NA	PTV	Northern Guinea
SAMN29543786	NS05295	0.05	NA	NA	PTV	Cote d'Ivoire/Southern Cameroon	(possible subspecies hybrid)
SAMN29543787	NS05297	0.038	NA	NA	PTV	Southern Cameroon/Cote d'Ivoire	(possible subspecies hybrid)
SAMN29543788	NS05301	0.033	NA	NA	PTV	Cote d'Ivoire
SAMN29543790	NS05417	0.061	NA	NA	PTV	Cote d'Ivoire
SAMN29543791	NS05424	0.031	NA	NA	PTV	Cote d'Ivoire
SAMN29543793	NS05436	0.062	NA	NA	PTV	Cote d'Ivoire
SAMN29543794	NS05440	0.031	NA	NA	PTV	Northern Guinea
SAMN29543795	NS05549	0.032	NA	NA	PTV	Cote d'Ivoire
SAMN29543797	NS05579	0.102	NA	NA	PTV	Cote d'Ivoire
SAMN29543798	NS05581	0.059	NA	NA	PTV	Northern Guinea
SAMN29543799	NS05583	0.077	NA	NA	PTV	Cote d'Ivoire
SAMN29543800	NS05794	0.05	NA	NA	PTV	Northern Guinea
SAMN29543801	NS05796	0.054	NA	NA	PTV	Northern Guinea
SAMN29543803	NS05802	0.056	NA	NA	PTV	Northern Guinea
SAMN29543804	NS05807	0.064	NA	NA	PTV	Northern Guinea
SAMN29543805	NS05823	0.122	NA	NA	PTV	Cote d'Ivoire
SAMN29543806	NS05824	0.152	NA	NA	PTV	Northern Guinea
SAMN29543807	NS05825	0.051	NA	NA	PTV	Northern Guinea
SAMN29543808	NS05837	0.054	NA	NA	PTV	Cote d'Ivoire/Southern Cameroon	(possible subspecies hybrid)
SAMN29543809	NS06003	0.056	NA	NA	PTV	Northern Guinea
SAMN29543745	NS06006	0.156	NA	NA	PTV	Sierra Leone
SAMN29543810	NS06008	0.05	NA	NA	PTV	Cote d'Ivoire
SAMN29543730, SAMN29543812	NS08860	0.379	NA	NA	PTV	Northern Guinea
SAMN29543813	NS08868	0.073	NA	NA	PTV	Cote d'Ivoire
SAMN29543814	NS08882	0.078	NA	NA	PTV	Northern Guinea/Southern Cameroon	(possible subspecies hybrid)
SAMN29543816	NS08891	0.053	NA	NA	PTV	Cote d'Ivoire
SAMN29543817	NS08893	0.06	NA	NA	PTV	Cote d'Ivoire
SAMN29543818	NS08895	0.074	NA	NA	PTV	Cote d'Ivoire
SAMN29543819	NS08974	0.081	NA	NA	PTV	Cote d'Ivoire
SAMN29543820	NS08976	0.032	NA	NA	PTV	Cote d'Ivoire
SAMEA112483010	PD_0257	0.041	Pan troglodytes	NA	PTV	Cote d'Ivoire
SAMEA112483011	PD_0258	0.041	Pan troglodytes	NA	PTV	Cote d'Ivoire
SAMEA112483048	PD_0427	0.04	Pan troglodytes	NA	PTV	Northern Guinea
SAMN15033220	Peony	0.043	NA	NA	PTV	Cote d'Ivoire
SAMEA2058386	PR00226	0.102	NA	NA	PTV	Cote d'Ivoire
SAMEA2058387	PR00738	0.058	NA	NA	PTV	Northern Guinea
SAMEA2058388	PR00818	0.081	NA	NA	PTV	Cote d'Ivoire
SAMEA2058389	PR01106	0.104	NA	NA	PTV	Cote d'Ivoire
SAMEA2058390	PR01171	0.172	NA	NA	PTV	Cote d'Ivoire
SAMN15033213	Rogger	0.089	NA	NA	PTV	Northern Guinea	(surface in figure miscolored)
SAMN29543747	S004923	0.048	NA	NA	PTV	Cote d'Ivoire
SAMN29543748	S011128	0.052	NA	NA	PTV	Cote d'Ivoire
SAMEA5204229	Simliki	0.107	Pan troglodytes verus	PTV	PTV	Cote d'Ivoire
SAMN15033222	Socrates	0.074	NA	NA	PTV	Southern Cameroon/Northern Guinea	(possible subspecies hybrid)
SAMN15033224	Unnamed_female	0.048	NA	NA	PTV	Cote d'Ivoire
SAMN15033242	Ursula	0.071	NA	NA	PTV	Cote d'Ivoire
SAMN15033226	Waga	0.047	NA	NA	PTV	Sierra Leone
