# Supplementary material for: A curated dataset of great ape genome diversity
Source: Sci Data. 2025 Nov 19;12:1835. doi: 10.1038/s41597-025-06124-z (PMC12630759; doi:10.1038/s41597-025-06124-z)
Supplement: Supplementary file 8 — Supplementary Table 7 [file 41597_2025_6124_MOESM8_ESM.xlsx]

## Sheet: S7_md5sums
Table S7. Md5sums for the CRAM and gVCF files in the dataset.
File	md5sum	Population	Name
Bwiruka_1.g.vcf.gz	56812bc5da8b7e6213ceb7c3f6cfd707	Gorilla_beringei_beringei	Bwiruka
Bwiruka_2.g.vcf.gz	c89d9bff198386f2b4c7cf5be4e92ce2	Gorilla_beringei_beringei	Bwiruka
Bwiruka_3.g.vcf.gz	e056b1d37b24ccbd05c0252b7c23000e	Gorilla_beringei_beringei	Bwiruka
Bwiruka_4.g.vcf.gz	62af49701de96f90a355ad02a225053f	Gorilla_beringei_beringei	Bwiruka
Bwiruka_5.g.vcf.gz	d6c1d1167c5e5d4377afe8d0f35ad1b9	Gorilla_beringei_beringei	Bwiruka
Bwiruka_6.g.vcf.gz	fe37a3fb0d2d75137b2f57c5f8411178	Gorilla_beringei_beringei	Bwiruka
Bwiruka_7.g.vcf.gz	439c447d95e5a517f1f9624bba026ba4	Gorilla_beringei_beringei	Bwiruka
Bwiruka_8.g.vcf.gz	4610a9cc14e2a2f6deb5002c7e60ca51	Gorilla_beringei_beringei	Bwiruka
Bwiruka_9.g.vcf.gz	387ada63e66debf37a7f1c354c5211cd	Gorilla_beringei_beringei	Bwiruka
Bwiruka_10.g.vcf.gz	f41cf79e7f8282877662d78055282ead	Gorilla_beringei_beringei	Bwiruka
Bwiruka_11.g.vcf.gz	d200d8b42a1653e5e151a3d80fbb763d	Gorilla_beringei_beringei	Bwiruka
Bwiruka_12.g.vcf.gz	e02d7c9bdd2848fbeb305fcd769d90cf	Gorilla_beringei_beringei	Bwiruka
Bwiruka_13.g.vcf.gz	e1584ba88fc05d381c7c85fb7d2fd7c4	Gorilla_beringei_beringei	Bwiruka
Bwiruka_14.g.vcf.gz	8027c05e798ad409f515d448ece10a04	Gorilla_beringei_beringei	Bwiruka
Bwiruka_15.g.vcf.gz	3be1f0ec645b78ee4aefb1c06d663cf9	Gorilla_beringei_beringei	Bwiruka
Bwiruka_16.g.vcf.gz	d0fec537e52abac75823bde072ec0a33	Gorilla_beringei_beringei	Bwiruka
Bwiruka_17.g.vcf.gz	ce817c447c07947d686c981011750a68	Gorilla_beringei_beringei	Bwiruka
Bwiruka_18.g.vcf.gz	88189d8a0f7811b25bd9607786ac5a37	Gorilla_beringei_beringei	Bwiruka
Bwiruka_19.g.vcf.gz	1d6e8917b48085c4dec4f91fd3287dd9	Gorilla_beringei_beringei	Bwiruka
Bwiruka_20.g.vcf.gz	dce3c548e2d0ec36cddcf889f62e2d85	Gorilla_beringei_beringei	Bwiruka
Bwiruka_21.g.vcf.gz	b94039bec19a208a85b7a531928d1118	Gorilla_beringei_beringei	Bwiruka
Bwiruka_22.g.vcf.gz	bbf02bc8ad9cbc0868ca68dffb398172	Gorilla_beringei_beringei	Bwiruka
Bwiruka_X.g.vcf.gz	a8299b6969d2daa78c4d9da352f9e94d	Gorilla_beringei_beringei	Bwiruka
Bwiruka.merge.cram	5415afbd5c3973709d3aa7d3f067591d	Gorilla_beringei_beringei	Bwiruka
Imfura_1.g.vcf.gz	281527a010f67a5c3f3ca081bdb3bfcb	Gorilla_beringei_beringei	Imfura
Imfura_2.g.vcf.gz	c2a1677385ca29d40e1b4e69b2f3b61e	Gorilla_beringei_beringei	Imfura
Imfura_3.g.vcf.gz	3d03fc3512e7ac848721f7788ebe7875	Gorilla_beringei_beringei	Imfura
Imfura_4.g.vcf.gz	3aabcabbf71993a886aa1cb2a08560b4	Gorilla_beringei_beringei	Imfura
Imfura_5.g.vcf.gz	19d77bbaa0688b3394eae9b2df1bbd4e	Gorilla_beringei_beringei	Imfura
Imfura_6.g.vcf.gz	17c63513b3750ffe39ffd5d0fa88c8e5	Gorilla_beringei_beringei	Imfura
Imfura_7.g.vcf.gz	ed77febbb55a66aab43152f068e09164	Gorilla_beringei_beringei	Imfura
Imfura_8.g.vcf.gz	7019a8644e2393c158889c8cce4b1e30	Gorilla_beringei_beringei	Imfura
Imfura_9.g.vcf.gz	8ede045c59b5864508e9352ae473a204	Gorilla_beringei_beringei	Imfura
Imfura_10.g.vcf.gz	27fc1edc1aedce2bfb9ff0c9a05a974f	Gorilla_beringei_beringei	Imfura
Imfura_11.g.vcf.gz	b78bbd89b6fc94e766fd16d2bcac0310	Gorilla_beringei_beringei	Imfura
Imfura_12.g.vcf.gz	8ddca4efb22914a1d20357ca08225ed9	Gorilla_beringei_beringei	Imfura
Imfura_13.g.vcf.gz	2e2dcca4cb8f87ed4c4af5574043e617	Gorilla_beringei_beringei	Imfura
Imfura_14.g.vcf.gz	84a8fe70e35afafc7f39a33539f3ad1a	Gorilla_beringei_beringei	Imfura
Imfura_15.g.vcf.gz	f2e04c18df4dc369d7c5194f20cfd095	Gorilla_beringei_beringei	Imfura
Imfura_16.g.vcf.gz	b6a212d8b173beaeb3e61a9a73f08419	Gorilla_beringei_beringei	Imfura
Imfura_17.g.vcf.gz	7991a28cca33450acc6c1cb3ff68ecc9	Gorilla_beringei_beringei	Imfura
Imfura_18.g.vcf.gz	78c4a1895a2ec244cfd4ac6f92b776e6	Gorilla_beringei_beringei	Imfura
Imfura_19.g.vcf.gz	4e2ef33b1579a204a545bfe67b528d80	Gorilla_beringei_beringei	Imfura
Imfura_20.g.vcf.gz	8901a08920631ba37429c6b5cf9f6e24	Gorilla_beringei_beringei	Imfura
Imfura_21.g.vcf.gz	d00c30e8d146ae9c91ffcd2f69050987	Gorilla_beringei_beringei	Imfura
Imfura_22.g.vcf.gz	45a1d50423ceb8c1d35e9c0fd320152b	Gorilla_beringei_beringei	Imfura
Imfura_X.g.vcf.gz	1f3a806019e35e2959810136849e349d	Gorilla_beringei_beringei	Imfura
Imfura_Y.g.vcf.gz	4a45cf2f0f0882d29fbf318b21d27ec9	Gorilla_beringei_beringei	Imfura
Imfura.merge.cram	d3953e9146f4fcfb771d7cc438b8e576	Gorilla_beringei_beringei	Imfura
Kaboko_1.g.vcf.gz	c61130d91373a113710ecd0d79329d4b	Gorilla_beringei_beringei	Kaboko
Kaboko_2.g.vcf.gz	a7f8dadc3a9cfe63f8b28b6b594f45cc	Gorilla_beringei_beringei	Kaboko
Kaboko_3.g.vcf.gz	049d768d3ef961975d00316db78a5580	Gorilla_beringei_beringei	Kaboko
Kaboko_4.g.vcf.gz	356641d6215f031731391f0d8e3283c2	Gorilla_beringei_beringei	Kaboko
Kaboko_5.g.vcf.gz	ec32fe257a3a419bf86329c0be6d4004	Gorilla_beringei_beringei	Kaboko
Kaboko_6.g.vcf.gz	9a45b613dea6bbc4ef57e3cf3598dbf3	Gorilla_beringei_beringei	Kaboko
Kaboko_7.g.vcf.gz	bae598cb5dbd45895ee26c036668f0e4	Gorilla_beringei_beringei	Kaboko
Kaboko_8.g.vcf.gz	77540e8730c89ed17496223f0614e10e	Gorilla_beringei_beringei	Kaboko
Kaboko_9.g.vcf.gz	f8bebc3dbe101edd4aaaf39ace77d25e	Gorilla_beringei_beringei	Kaboko
Kaboko_10.g.vcf.gz	8fcb43a16c510b0166b8e276565019d8	Gorilla_beringei_beringei	Kaboko
Kaboko_11.g.vcf.gz	ab29d39e64a53fe908db98de902a6cf6	Gorilla_beringei_beringei	Kaboko
Kaboko_12.g.vcf.gz	2461933bddb82093c657fe8ec86cdb52	Gorilla_beringei_beringei	Kaboko
Kaboko_13.g.vcf.gz	d28e9e66974a662f29ab7c432332e01f	Gorilla_beringei_beringei	Kaboko
Kaboko_14.g.vcf.gz	553a77549e2625c9329ef5a017b4ca05	Gorilla_beringei_beringei	Kaboko
Kaboko_15.g.vcf.gz	c863d07f8fea7b13b07a69f9c5b9b903	Gorilla_beringei_beringei	Kaboko
Kaboko_16.g.vcf.gz	39ff095435c8ab1e7ead2c09178c639c	Gorilla_beringei_beringei	Kaboko
Kaboko_17.g.vcf.gz	df704517cbb6e4518df7218601a947fa	Gorilla_beringei_beringei	Kaboko
Kaboko_18.g.vcf.gz	d85a6b42e7e31f402270d746400336b6	Gorilla_beringei_beringei	Kaboko
Kaboko_19.g.vcf.gz	853b9beb80fccbd37c7b65909e900011	Gorilla_beringei_beringei	Kaboko
Kaboko_20.g.vcf.gz	39087c6e7fec551308671954aed20d2f	Gorilla_beringei_beringei	Kaboko
Kaboko_21.g.vcf.gz	60c299acf9fe6936b7a4128c30b98b94	Gorilla_beringei_beringei	Kaboko
Kaboko_22.g.vcf.gz	dfc03d5761ccb255c8035842963dc379	Gorilla_beringei_beringei	Kaboko
Kaboko_X.g.vcf.gz	e3317f5162b72343aa90c683ca60f1c3	Gorilla_beringei_beringei	Kaboko
Kaboko_Y.g.vcf.gz	3037ee5133ea9fbb28138c9d85ca8859	Gorilla_beringei_beringei	Kaboko
Kaboko.merge.cram	f7bcd702dc0c1c03e370696fb0afbb9b	Gorilla_beringei_beringei	Kaboko
Kahungye_1.g.vcf.gz	62a58d01b23217692874c7e44fbad5ea	Gorilla_beringei_beringei	Kahungye
Kahungye_2.g.vcf.gz	d48920c2ff9debad5739f61953cf425f	Gorilla_beringei_beringei	Kahungye
Kahungye_3.g.vcf.gz	914e8675a76901210c8dc3993604b6c3	Gorilla_beringei_beringei	Kahungye
Kahungye_4.g.vcf.gz	288873c5f4f17302b7a268bbfa7f59ad	Gorilla_beringei_beringei	Kahungye
Kahungye_5.g.vcf.gz	8dbc5a1c953fe1a36e09efa9aaf61e58	Gorilla_beringei_beringei	Kahungye
Kahungye_6.g.vcf.gz	c205f00d3760abf14ad6141d2f23f6ce	Gorilla_beringei_beringei	Kahungye
Kahungye_7.g.vcf.gz	d32484af0bde614dead661a2dc3ae6e7	Gorilla_beringei_beringei	Kahungye
Kahungye_8.g.vcf.gz	b9d1cd3e626c38b236c54a4c9ff8d758	Gorilla_beringei_beringei	Kahungye
Kahungye_9.g.vcf.gz	de3d4bed3f47fa7d609985cec2224e79	Gorilla_beringei_beringei	Kahungye
Kahungye_10.g.vcf.gz	e2c726cffc7200e9bac7089a32b9786e	Gorilla_beringei_beringei	Kahungye
Kahungye_11.g.vcf.gz	f0ba7e068924a513d2801af3e31960f7	Gorilla_beringei_beringei	Kahungye
Kahungye_12.g.vcf.gz	e1e7f70997f2757b2022eee14a7c123e	Gorilla_beringei_beringei	Kahungye
Kahungye_13.g.vcf.gz	4db25ccd6c5c3091405011aad70ebb36	Gorilla_beringei_beringei	Kahungye
Kahungye_14.g.vcf.gz	98ce961d71779d0a0580b97838e2a695	Gorilla_beringei_beringei	Kahungye
Kahungye_15.g.vcf.gz	c5147164d3827e453537ee89831d9576	Gorilla_beringei_beringei	Kahungye
Kahungye_16.g.vcf.gz	386d8148f6725731ac423d5fefe7f179	Gorilla_beringei_beringei	Kahungye
Kahungye_17.g.vcf.gz	d14f518a40030c099b4fbc8d06f0a695	Gorilla_beringei_beringei	Kahungye
Kahungye_18.g.vcf.gz	1477e89c475eeb10c1a9392d481fc179	Gorilla_beringei_beringei	Kahungye
Kahungye_19.g.vcf.gz	69b5ba377d1f61c0424774c8d3c627af	Gorilla_beringei_beringei	Kahungye
Kahungye_20.g.vcf.gz	6365ccd8d780c460d8e214b858dcbcdc	Gorilla_beringei_beringei	Kahungye
Kahungye_21.g.vcf.gz	d1fcfae98552563129e7850fa3abd5ab	Gorilla_beringei_beringei	Kahungye
Kahungye_22.g.vcf.gz	e6ac3a0c18595dd6b2841b41ecaee07f	Gorilla_beringei_beringei	Kahungye
Kahungye_X.g.vcf.gz	93a0d989ce12ff8887e4a0ec96ba68a1	Gorilla_beringei_beringei	Kahungye
Kahungye.merge.cram	52ca4e1170050bb6e92261ac553bcd62	Gorilla_beringei_beringei	Kahungye
Katungi_1.g.vcf.gz	0c3c9a5ddb8017de13a1c18d1d676638	Gorilla_beringei_beringei	Katungi
Katungi_2.g.vcf.gz	5656688ab7f72d1d57e6845c823f940e	Gorilla_beringei_beringei	Katungi
Katungi_3.g.vcf.gz	be6ed22a0dfdeb4eaed4bd49048b812d	Gorilla_beringei_beringei	Katungi
Katungi_4.g.vcf.gz	f26a3478ca1bbe33eed1f6675684eb7e	Gorilla_beringei_beringei	Katungi
Katungi_5.g.vcf.gz	3a6c513f74c4588f559217be67dad82b	Gorilla_beringei_beringei	Katungi
Katungi_6.g.vcf.gz	d3977e730ada4481834e70aecabf135c	Gorilla_beringei_beringei	Katungi
Katungi_7.g.vcf.gz	4af4c950ccca6e3ffd33cb6d2742b933	Gorilla_beringei_beringei	Katungi
Katungi_8.g.vcf.gz	36098087047dec3fff3287d4a29d686e	Gorilla_beringei_beringei	Katungi
Katungi_9.g.vcf.gz	969e2cecedb7ee3f918fb87c6bac8481	Gorilla_beringei_beringei	Katungi
Katungi_10.g.vcf.gz	26a204b87a0297a27ab793b83f4b4469	Gorilla_beringei_beringei	Katungi
Katungi_11.g.vcf.gz	4bf8bfdeaa98a807a51d3b86c230340e	Gorilla_beringei_beringei	Katungi
Katungi_12.g.vcf.gz	5c918fc2c1b8b6dfc1ea0028bb400d88	Gorilla_beringei_beringei	Katungi
Katungi_13.g.vcf.gz	0af5a2536f075d027b9da040549612b5	Gorilla_beringei_beringei	Katungi
Katungi_14.g.vcf.gz	a53ccd1448ed488bbd9c87d024d2e18b	Gorilla_beringei_beringei	Katungi
Katungi_15.g.vcf.gz	19fda5c1057a910dec56db61a5e84ca8	Gorilla_beringei_beringei	Katungi
Katungi_16.g.vcf.gz	26c95e7ce7d38741902854a9168f0349	Gorilla_beringei_beringei	Katungi
Katungi_17.g.vcf.gz	1bc3fa387319cbc70837e2a94e430ff5	Gorilla_beringei_beringei	Katungi
Katungi_18.g.vcf.gz	cbf50f4cf18f9889e0dfb84587ef6083	Gorilla_beringei_beringei	Katungi
Katungi_19.g.vcf.gz	01c84029ab74540b7adc34f8db0d517e	Gorilla_beringei_beringei	Katungi
Katungi_20.g.vcf.gz	465cfcfb9096217e0a6f61eb00f3f146	Gorilla_beringei_beringei	Katungi
Katungi_21.g.vcf.gz	6e405d00216a90706cd23c9c93d34c7e	Gorilla_beringei_beringei	Katungi
Katungi_22.g.vcf.gz	33ab9af70555df2883e06ce3e69ebb61	Gorilla_beringei_beringei	Katungi
Katungi_X.g.vcf.gz	c0bb6ddc943cf389979bfa69077492c4	Gorilla_beringei_beringei	Katungi
Katungi.merge.cram	dbc224f984b8b19e1f1b0a654e4aca4d	Gorilla_beringei_beringei	Katungi
Maisha_1.g.vcf.gz	3caa3c0c0a55899d2744dac5f2e1532a	Gorilla_beringei_beringei	Maisha
Maisha_2.g.vcf.gz	10455b1d795bec959a5a2c174947c4c4	Gorilla_beringei_beringei	Maisha
Maisha_3.g.vcf.gz	ec8119e538e424fbd7eb3731a289c481	Gorilla_beringei_beringei	Maisha
Maisha_4.g.vcf.gz	e095bc1dbbf86b89846fdcd3487df3b9	Gorilla_beringei_beringei	Maisha
Maisha_5.g.vcf.gz	566c6a22186fc68a50383b5f530bf7de	Gorilla_beringei_beringei	Maisha
Maisha_6.g.vcf.gz	86531e0fbcd7a63a1c9cd2690b1f4c01	Gorilla_beringei_beringei	Maisha
Maisha_7.g.vcf.gz	cacb1821da97459a2e2740533025c3cf	Gorilla_beringei_beringei	Maisha
Maisha_8.g.vcf.gz	bed93418560eb471b0b83f2fd2d21b51	Gorilla_beringei_beringei	Maisha
Maisha_9.g.vcf.gz	8ff433ac0f8f6d9502d4f39e75ff444e	Gorilla_beringei_beringei	Maisha
Maisha_10.g.vcf.gz	8411a5ea11613f001090f119b5c5e3c4	Gorilla_beringei_beringei	Maisha
Maisha_11.g.vcf.gz	8d46296c0913dd41213b5c56e8c14777	Gorilla_beringei_beringei	Maisha
Maisha_12.g.vcf.gz	be3e0c31b1577b85676c943caa73ee87	Gorilla_beringei_beringei	Maisha
Maisha_13.g.vcf.gz	ec053a7223f65a2e8d59d3a31c9042d9	Gorilla_beringei_beringei	Maisha
Maisha_14.g.vcf.gz	87f41b3ddd763c64a93b6ac6bd4280c2	Gorilla_beringei_beringei	Maisha
Maisha_15.g.vcf.gz	9c928c110e5fad9c7cb8f1470cf9519d	Gorilla_beringei_beringei	Maisha
Maisha_16.g.vcf.gz	7af19a9904091170ea001fc80016a210	Gorilla_beringei_beringei	Maisha
Maisha_17.g.vcf.gz	a04e4989586fadf4122d72a125df76e0	Gorilla_beringei_beringei	Maisha
Maisha_18.g.vcf.gz	9c1b7ec1443aee9fae53b1219bd71796	Gorilla_beringei_beringei	Maisha
Maisha_19.g.vcf.gz	f379d89db1b79ac2e59696dda57fcd63	Gorilla_beringei_beringei	Maisha
Maisha_20.g.vcf.gz	8590292e1a3bc5c389a1dcd9b800676c	Gorilla_beringei_beringei	Maisha
Maisha_21.g.vcf.gz	e6d1bfe761af261503414a58a04d1bbd	Gorilla_beringei_beringei	Maisha
Maisha_22.g.vcf.gz	0303798fedeaf1a9a2403f2d4f4a8b7f	Gorilla_beringei_beringei	Maisha
Maisha_X.g.vcf.gz	fe8d434be7ef98440a6db0a8c0f1b920	Gorilla_beringei_beringei	Maisha
Maisha.merge.cram	726b6d6c848f835f1fad571c09d9a006	Gorilla_beringei_beringei	Maisha
Nyamunwa_1.g.vcf.gz	171ab392e1b12334e095c898bb6bbe3b	Gorilla_beringei_beringei	Nyamunwa
Nyamunwa_2.g.vcf.gz	d63a9ccdde55a28b9bbf9a9ba97e9f19	Gorilla_beringei_beringei	Nyamunwa
Nyamunwa_3.g.vcf.gz	d5e48145bcbffc6c2d21f373171d3e7d	Gorilla_beringei_beringei	Nyamunwa
Nyamunwa_4.g.vcf.gz	43a4e0412633670c6f0f8463622ed188	Gorilla_beringei_beringei	Nyamunwa
Nyamunwa_5.g.vcf.gz	ace99f912e3f73899c72ae1efadd5129	Gorilla_beringei_beringei	Nyamunwa
Nyamunwa_6.g.vcf.gz	fbf5f85811725c8f18374e9b19adb88d	Gorilla_beringei_beringei	Nyamunwa
Nyamunwa_7.g.vcf.gz	2859b2d44f8e22d4dec72b02920499bc	Gorilla_beringei_beringei	Nyamunwa
Nyamunwa_8.g.vcf.gz	c476a85402cace9561aca7f4b3fc63f0	Gorilla_beringei_beringei	Nyamunwa
Nyamunwa_9.g.vcf.gz	f9bc778ca2f9c802b06e05913469a277	Gorilla_beringei_beringei	Nyamunwa
Nyamunwa_10.g.vcf.gz	0259ad19fdbbcf0a5fe2a59341e02b54	Gorilla_beringei_beringei	Nyamunwa
Nyamunwa_11.g.vcf.gz	cc988de0ba55c2f2fb6c7a4bb0560c08	Gorilla_beringei_beringei	Nyamunwa
Nyamunwa_12.g.vcf.gz	c0497a87a63f7d247c8b5db7953c187d	Gorilla_beringei_beringei	Nyamunwa
Nyamunwa_13.g.vcf.gz	f832d07e7219b94cf26bb1f10d076d5e	Gorilla_beringei_beringei	Nyamunwa
Nyamunwa_14.g.vcf.gz	338165ffcf1fdf02502bcafe8c2e3314	Gorilla_beringei_beringei	Nyamunwa
Nyamunwa_15.g.vcf.gz	3648fe45cab39e99d48de9c098f55a19	Gorilla_beringei_beringei	Nyamunwa
Nyamunwa_16.g.vcf.gz	70145ecf71bd26cb4c9351fdc03b1497	Gorilla_beringei_beringei	Nyamunwa
Nyamunwa_17.g.vcf.gz	0b3b810a21016eea88a7ae685b49eb47	Gorilla_beringei_beringei	Nyamunwa
Nyamunwa_18.g.vcf.gz	3ec1891560222da01f7dd8705d9416ba	Gorilla_beringei_beringei	Nyamunwa
Nyamunwa_19.g.vcf.gz	baaf5f6f1ba4a461638a7a3026fafe31	Gorilla_beringei_beringei	Nyamunwa
Nyamunwa_20.g.vcf.gz	5c01ea1622a70af3ea1136f0753b0685	Gorilla_beringei_beringei	Nyamunwa
Nyamunwa_21.g.vcf.gz	588332210ca9217300fc0e4c6bbccf4e	Gorilla_beringei_beringei	Nyamunwa
Nyamunwa_22.g.vcf.gz	45e34b71538f7a3d915c6d6fcc86a069	Gorilla_beringei_beringei	Nyamunwa
Nyamunwa_X.g.vcf.gz	f76b4be29ce88b4f867b37783072b5fe	Gorilla_beringei_beringei	Nyamunwa
Nyamunwa.merge.cram	dcbb460aa220fa9a6198450041bbb9ca	Gorilla_beringei_beringei	Nyamunwa
Semehe_1.g.vcf.gz	43046c82ecc99d4facf0abe294acaf96	Gorilla_beringei_beringei	Semehe
Semehe_2.g.vcf.gz	f99adbab0d3393dc3fe78f111003d8ac	Gorilla_beringei_beringei	Semehe
Semehe_3.g.vcf.gz	ca6019abe663736e3e77b44983f6bc84	Gorilla_beringei_beringei	Semehe
Semehe_4.g.vcf.gz	73fe1263094bba5425ef72ed0d0182fb	Gorilla_beringei_beringei	Semehe
Semehe_5.g.vcf.gz	953cd866aca7d84336d607e9254c8be3	Gorilla_beringei_beringei	Semehe
Semehe_6.g.vcf.gz	b1685100a4063270752235d3fc586f3b	Gorilla_beringei_beringei	Semehe
Semehe_7.g.vcf.gz	18ff42fb367a9f8db7450bbf73abf25b	Gorilla_beringei_beringei	Semehe
Semehe_8.g.vcf.gz	32edb8fe4deb7255e5f1a2f28c10e458	Gorilla_beringei_beringei	Semehe
Semehe_9.g.vcf.gz	3760ab63e4a49a24cd6688eafac5f0cf	Gorilla_beringei_beringei	Semehe
Semehe_10.g.vcf.gz	f87e7fb7ff9294a39f84e264c2025df1	Gorilla_beringei_beringei	Semehe
Semehe_11.g.vcf.gz	ebb9ee79506b433542ff91c7b58b9c6f	Gorilla_beringei_beringei	Semehe
Semehe_12.g.vcf.gz	9f6bb14df77ee76fd245ca9c06cc5777	Gorilla_beringei_beringei	Semehe
Semehe_13.g.vcf.gz	1b0d31265e53d086a2ff2622f8a61719	Gorilla_beringei_beringei	Semehe
Semehe_14.g.vcf.gz	a4118b7c0a7ecdacef46ab6ea50ac089	Gorilla_beringei_beringei	Semehe
Semehe_15.g.vcf.gz	c3abdde2ae6c63335d9cef6c36476e51	Gorilla_beringei_beringei	Semehe
Semehe_16.g.vcf.gz	b6bbab3041b34e79e4ee6e94851694d2	Gorilla_beringei_beringei	Semehe
Semehe_17.g.vcf.gz	4c57cbc3ce8d859832d1e4a4f0e409b7	Gorilla_beringei_beringei	Semehe
Semehe_18.g.vcf.gz	0b3e7f81c777c7f347a9bffdd6decf97	Gorilla_beringei_beringei	Semehe
Semehe_19.g.vcf.gz	a0588a31de713f90ae42f63b15dd9dd6	Gorilla_beringei_beringei	Semehe
Semehe_20.g.vcf.gz	aa48199c26334aabceff5445bf38e898	Gorilla_beringei_beringei	Semehe
Semehe_21.g.vcf.gz	cade2fe49972d7aa9f9027fd74ce822e	Gorilla_beringei_beringei	Semehe
Semehe_22.g.vcf.gz	cdbf362bd9a0dd4c5be272c60ce12098	Gorilla_beringei_beringei	Semehe
Semehe_X.g.vcf.gz	48c864bfcb73aba9cac824391b843440	Gorilla_beringei_beringei	Semehe
Semehe.merge.cram	2447787477d93b75d35af3944825ca8a	Gorilla_beringei_beringei	Semehe
Tuck_1.g.vcf.gz	1df873cd3f4534af901ee29ca351db47	Gorilla_beringei_beringei	Tuck
Tuck_2.g.vcf.gz	9ef3deb62510c09038f3d4fda85be0ce	Gorilla_beringei_beringei	Tuck
Tuck_3.g.vcf.gz	348a96253db37af26270694021ab85f2	Gorilla_beringei_beringei	Tuck
Tuck_4.g.vcf.gz	1de13a94f09d90c50ee5c990f1651386	Gorilla_beringei_beringei	Tuck
Tuck_5.g.vcf.gz	5267a84141fb1fc9125d8438223ea301	Gorilla_beringei_beringei	Tuck
Tuck_6.g.vcf.gz	62906d49dea72286c39fd526c5ec2018	Gorilla_beringei_beringei	Tuck
Tuck_7.g.vcf.gz	3c88b705d1dd015c12d87770b7ee61b0	Gorilla_beringei_beringei	Tuck
Tuck_8.g.vcf.gz	4cd7202f3012abef2498105b40f88fd0	Gorilla_beringei_beringei	Tuck
Tuck_9.g.vcf.gz	90714525fe8e6bb7ab80dd21684dc6aa	Gorilla_beringei_beringei	Tuck
Tuck_10.g.vcf.gz	56fd438c22c91cf8d3ae7858e1a6e6be	Gorilla_beringei_beringei	Tuck
Tuck_11.g.vcf.gz	308ec477af73d9bde91767dc5fe61ea9	Gorilla_beringei_beringei	Tuck
Tuck_12.g.vcf.gz	1f27e0c31a74c0e95037cbc9b249d165	Gorilla_beringei_beringei	Tuck
Tuck_13.g.vcf.gz	6b8947986d92eec48c3ec2b40fe621f8	Gorilla_beringei_beringei	Tuck
Tuck_14.g.vcf.gz	775b2f3ab42418fe9da110990fb7fd95	Gorilla_beringei_beringei	Tuck
Tuck_15.g.vcf.gz	420b6af64cc2c741c7409acbb629c966	Gorilla_beringei_beringei	Tuck
Tuck_16.g.vcf.gz	3bd6591e387a5b6bee87cf745be62f0d	Gorilla_beringei_beringei	Tuck
Tuck_17.g.vcf.gz	a6d96195c75a42ce291f3ca893fa1076	Gorilla_beringei_beringei	Tuck
Tuck_18.g.vcf.gz	fbbea347b81df3ab85d0c20ff2185b1f	Gorilla_beringei_beringei	Tuck
Tuck_19.g.vcf.gz	9e032c13284334fd3126d9ab79608ce3	Gorilla_beringei_beringei	Tuck
Tuck_20.g.vcf.gz	4ef6b500117958ea6b301c2c71b8e2dc	Gorilla_beringei_beringei	Tuck
Tuck_21.g.vcf.gz	10c50abce2351c941255cbbac3ca1624	Gorilla_beringei_beringei	Tuck
Tuck_22.g.vcf.gz	f5da1f0ebba26157c3a12f986c960ebd	Gorilla_beringei_beringei	Tuck
Tuck_X.g.vcf.gz	4322fcaa143247edf68c22819db22526	Gorilla_beringei_beringei	Tuck
Tuck.merge.cram	73f3b00b1457f2b529ff0894f7c3b458	Gorilla_beringei_beringei	Tuck
Turimaso_1.g.vcf.gz	e3dbc27501141689828bdbd789121208	Gorilla_beringei_beringei	Turimaso
Turimaso_2.g.vcf.gz	f57d1527858d86a694714b7861a6a5af	Gorilla_beringei_beringei	Turimaso
Turimaso_3.g.vcf.gz	62bca1fd67aec118a1412f02090e4e52	Gorilla_beringei_beringei	Turimaso
Turimaso_4.g.vcf.gz	a0d22c7457865d7640e95220c58d46c3	Gorilla_beringei_beringei	Turimaso
Turimaso_5.g.vcf.gz	ff7b0c90c277912779529e8b653a75e3	Gorilla_beringei_beringei	Turimaso
Turimaso_6.g.vcf.gz	97fbee4d1a500261c27f99576449b0eb	Gorilla_beringei_beringei	Turimaso
Turimaso_7.g.vcf.gz	c81251799a3fa7405a182b6154dbf62c	Gorilla_beringei_beringei	Turimaso
Turimaso_8.g.vcf.gz	96585b56b9eb62d986cb457df8b657be	Gorilla_beringei_beringei	Turimaso
Turimaso_9.g.vcf.gz	c12d005735b5771b2e517b3a01352b3c	Gorilla_beringei_beringei	Turimaso
Turimaso_10.g.vcf.gz	2a0f61d91f4f75dacd242b8362206c47	Gorilla_beringei_beringei	Turimaso
Turimaso_11.g.vcf.gz	16654ff542c258779bc7c5b638cf0cb7	Gorilla_beringei_beringei	Turimaso
Turimaso_12.g.vcf.gz	bb9b919e83eae93f2050f94cb56e2d5a	Gorilla_beringei_beringei	Turimaso
Turimaso_13.g.vcf.gz	f5ccec1ae92dbbd41f3be46be139c37b	Gorilla_beringei_beringei	Turimaso
Turimaso_14.g.vcf.gz	cdfc768d5cc5f13efa3a8c2e682d4918	Gorilla_beringei_beringei	Turimaso
Turimaso_15.g.vcf.gz	eb0de1518d75eec5cea4199fab8584e4	Gorilla_beringei_beringei	Turimaso
Turimaso_16.g.vcf.gz	03ed45ff048019d9d8b7b6b35558d2d4	Gorilla_beringei_beringei	Turimaso
Turimaso_17.g.vcf.gz	9ee8ed34b882857f9fc94296a5e43fb7	Gorilla_beringei_beringei	Turimaso
Turimaso_18.g.vcf.gz	2e79dd2d4dfcb9c5af2c71bcb8e14bfc	Gorilla_beringei_beringei	Turimaso
Turimaso_19.g.vcf.gz	f45e7d1957d1631ac95c3d2c69d5ca99	Gorilla_beringei_beringei	Turimaso
Turimaso_20.g.vcf.gz	eb6ae2d32030dc9ef14ec345d829621d	Gorilla_beringei_beringei	Turimaso
Turimaso_21.g.vcf.gz	67ca269ed8ce4d74a8abd3afb2d44252	Gorilla_beringei_beringei	Turimaso
Turimaso_22.g.vcf.gz	4ec48407754430e334204f0261d01f31	Gorilla_beringei_beringei	Turimaso
Turimaso_X.g.vcf.gz	f333f5e759a8e0350c12c8c250fd0c70	Gorilla_beringei_beringei	Turimaso
Turimaso.merge.cram	4d0b6c8c8fd332279c736668581951b9	Gorilla_beringei_beringei	Turimaso
Umurimo_1.g.vcf.gz	758b74c8bc04ee79546875c21aff28f1	Gorilla_beringei_beringei	Umurimo
Umurimo_2.g.vcf.gz	f9d649d96e115fe7c0b7bf14fcc35c90	Gorilla_beringei_beringei	Umurimo
Umurimo_3.g.vcf.gz	38c9dacdc14b619713bc72337e6f7ddb	Gorilla_beringei_beringei	Umurimo
Umurimo_4.g.vcf.gz	5eae6ff67de9322b5762de20d31ad91c	Gorilla_beringei_beringei	Umurimo
Umurimo_5.g.vcf.gz	d9ce82ae21bc4f3340707de5e6e83d1c	Gorilla_beringei_beringei	Umurimo
Umurimo_6.g.vcf.gz	866810c17a7fab6548fc726bb1baee73	Gorilla_beringei_beringei	Umurimo
Umurimo_7.g.vcf.gz	e337f8d9ec990eef1df3be6e27236155	Gorilla_beringei_beringei	Umurimo
Umurimo_8.g.vcf.gz	e1c976a820c07388ddc04a828aa645bc	Gorilla_beringei_beringei	Umurimo
Umurimo_9.g.vcf.gz	9917c55782484380fbc886133c2c332e	Gorilla_beringei_beringei	Umurimo
Umurimo_10.g.vcf.gz	5835e449e75abf4002fe2d4ef25119cd	Gorilla_beringei_beringei	Umurimo
Umurimo_11.g.vcf.gz	9a89ea1c71a891a8ccfa4a1577a57ca9	Gorilla_beringei_beringei	Umurimo
Umurimo_12.g.vcf.gz	a54591c71841093d4fdfb795fc853c52	Gorilla_beringei_beringei	Umurimo
Umurimo_13.g.vcf.gz	ae5c20a055646597eee7d0697b7feb83	Gorilla_beringei_beringei	Umurimo
Umurimo_14.g.vcf.gz	b1b52ad0766acf42ddbd8681b92114f1	Gorilla_beringei_beringei	Umurimo
Umurimo_15.g.vcf.gz	246978631f7c1f728b4bbc99bb32db2d	Gorilla_beringei_beringei	Umurimo
Umurimo_16.g.vcf.gz	cc28d6980a49ed32226c7d8c1b13e794	Gorilla_beringei_beringei	Umurimo
Umurimo_17.g.vcf.gz	30659d87a7d1753cda7e19190780c202	Gorilla_beringei_beringei	Umurimo
Umurimo_18.g.vcf.gz	23fdc03dd08a9f43312e2109a325d380	Gorilla_beringei_beringei	Umurimo
Umurimo_19.g.vcf.gz	0232367787d20fc2d3a1542505d57eae	Gorilla_beringei_beringei	Umurimo
Umurimo_20.g.vcf.gz	0c8364ee993fc48db5f3ec1aafe838e2	Gorilla_beringei_beringei	Umurimo
Umurimo_21.g.vcf.gz	8e92172946fdf440e2d15c15e06436ef	Gorilla_beringei_beringei	Umurimo
Umurimo_22.g.vcf.gz	2395930d2d56eb4c6e3cf0aef018ca15	Gorilla_beringei_beringei	Umurimo
Umurimo_X.g.vcf.gz	f28229d442b00d2c4906ed73fd742770	Gorilla_beringei_beringei	Umurimo
Umurimo.merge.cram	42a0053e1ce155a4f8a2f1fda27f490c	Gorilla_beringei_beringei	Umurimo
Zirikana_1.g.vcf.gz	d9e996f7f682d495617cb49630fa4c4d	Gorilla_beringei_beringei	Zirikana
Zirikana_2.g.vcf.gz	79dab7bef789e7ce9ef2ea0cb8e0ad5f	Gorilla_beringei_beringei	Zirikana
Zirikana_3.g.vcf.gz	acfd6fb5d7e07dca93c465198c68984b	Gorilla_beringei_beringei	Zirikana
Zirikana_4.g.vcf.gz	3c196fd2cb5154aaa73bf78c47478b61	Gorilla_beringei_beringei	Zirikana
Zirikana_5.g.vcf.gz	e91658a903cfb49787420977daaebcf6	Gorilla_beringei_beringei	Zirikana
Zirikana_6.g.vcf.gz	bc6dd12c0678c189b4b5e64f5c7dfdd4	Gorilla_beringei_beringei	Zirikana
Zirikana_7.g.vcf.gz	24d56f149abeb6cb16d00d3abaa7c67f	Gorilla_beringei_beringei	Zirikana
Zirikana_8.g.vcf.gz	2db6ad842228fc6acf2f4584a3ee3148	Gorilla_beringei_beringei	Zirikana
Zirikana_9.g.vcf.gz	2355286c711f0610a26c6bf2b199e97e	Gorilla_beringei_beringei	Zirikana
Zirikana_10.g.vcf.gz	092191fc628d74c755641c6d0c9cedcb	Gorilla_beringei_beringei	Zirikana
Zirikana_11.g.vcf.gz	99f5ba65a056422015bf5cc6a62f0df3	Gorilla_beringei_beringei	Zirikana
Zirikana_12.g.vcf.gz	1b46ce28c53e4b64e9ef19d007ca0843	Gorilla_beringei_beringei	Zirikana
Zirikana_13.g.vcf.gz	1d38bd53dd3351cca04c0be1b83185f6	Gorilla_beringei_beringei	Zirikana
Zirikana_14.g.vcf.gz	32c68e3e5b3ad6e2a8e817d43f2a7adf	Gorilla_beringei_beringei	Zirikana
Zirikana_15.g.vcf.gz	848780a8d745f322b98734f535f5dc48	Gorilla_beringei_beringei	Zirikana
Zirikana_16.g.vcf.gz	3c7842113130a7cb2819c46de80fb50a	Gorilla_beringei_beringei	Zirikana
Zirikana_17.g.vcf.gz	fe06f30d0e3e47b37b95ebf6fb6bcb11	Gorilla_beringei_beringei	Zirikana
Zirikana_18.g.vcf.gz	c13e4d8fc3d779516a15163ebc9ba694	Gorilla_beringei_beringei	Zirikana
Zirikana_19.g.vcf.gz	a330de72c3af33fcd495116df7918608	Gorilla_beringei_beringei	Zirikana
Zirikana_20.g.vcf.gz	603cdd2fceb9b7860f5e59a49b0b8078	Gorilla_beringei_beringei	Zirikana
Zirikana_21.g.vcf.gz	6e3fb66f4ec9d84ed4a4a6e8783c8edb	Gorilla_beringei_beringei	Zirikana
Zirikana_22.g.vcf.gz	1fe3da5ae28f03e1c4d6bb67da970194	Gorilla_beringei_beringei	Zirikana
Zirikana_X.g.vcf.gz	59471735ef6c0417a30bc36405721091	Gorilla_beringei_beringei	Zirikana
Zirikana_Y.g.vcf.gz	69123a8f41c1f47f404e1f7bd36066be	Gorilla_beringei_beringei	Zirikana
Zirikana.merge.cram	75b608de1404c622716fb5ddf587ec2c	Gorilla_beringei_beringei	Zirikana
Dunia_1.g.vcf.gz	633b5d48a3dcdfe08ed86bc4cf835450	Gorilla_beringei_graueri	Dunia
Dunia_2.g.vcf.gz	3ce1974c01c87e82f4bc3f32df81343a	Gorilla_beringei_graueri	Dunia
Dunia_3.g.vcf.gz	40301a3c7b82636328a81f9a51bc33b7	Gorilla_beringei_graueri	Dunia
Dunia_4.g.vcf.gz	4f32207ca64e3345fb775631620c14ec	Gorilla_beringei_graueri	Dunia
Dunia_5.g.vcf.gz	ce345cffca6fa46fb44a24507032c25c	Gorilla_beringei_graueri	Dunia
Dunia_6.g.vcf.gz	4f5d12b5d67985667b749a918449269b	Gorilla_beringei_graueri	Dunia
Dunia_7.g.vcf.gz	d2d6b2071ddd9c01d3b4bff2b20ad4e7	Gorilla_beringei_graueri	Dunia
Dunia_8.g.vcf.gz	b111b2d656d006e7ca5934c641c5619d	Gorilla_beringei_graueri	Dunia
Dunia_9.g.vcf.gz	974ef95e186aa8ce02fd76f5c5e834bd	Gorilla_beringei_graueri	Dunia
Dunia_10.g.vcf.gz	6fe22108c65fb992e241ca014a363767	Gorilla_beringei_graueri	Dunia
Dunia_11.g.vcf.gz	b628392c16cdaf4c4d85c7659761a6f7	Gorilla_beringei_graueri	Dunia
Dunia_12.g.vcf.gz	9fc96bb73ad219549e140a3efc7925bc	Gorilla_beringei_graueri	Dunia
Dunia_13.g.vcf.gz	846422d899709953ea0de9cf83113a1e	Gorilla_beringei_graueri	Dunia
Dunia_14.g.vcf.gz	cf7be516697c772ac1730a7b7e8258ab	Gorilla_beringei_graueri	Dunia
Dunia_15.g.vcf.gz	f7f33c0b09a12c7fbec58ccbb8975899	Gorilla_beringei_graueri	Dunia
Dunia_16.g.vcf.gz	9f051ecaadc67675ac14dc238ea41b3b	Gorilla_beringei_graueri	Dunia
Dunia_17.g.vcf.gz	c4b133bc3376e82e8e6572b9f30042cc	Gorilla_beringei_graueri	Dunia
Dunia_18.g.vcf.gz	97345d499fa64cb21185434963b8c430	Gorilla_beringei_graueri	Dunia
Dunia_19.g.vcf.gz	b662b83da1ffad4e66609877c2038327	Gorilla_beringei_graueri	Dunia
Dunia_20.g.vcf.gz	d56a506597da4bdbb97e1a749d374a59	Gorilla_beringei_graueri	Dunia
Dunia_21.g.vcf.gz	d117e8b176b81763e98b827d0412645c	Gorilla_beringei_graueri	Dunia
Dunia_22.g.vcf.gz	410a7211e6e2a5a0902fa6b6e9fdb69a	Gorilla_beringei_graueri	Dunia
Dunia_X.g.vcf.gz	fa7b6d10eac9a8736bd4e295ac0fccd8	Gorilla_beringei_graueri	Dunia
Dunia.merge.cram	1f800aaefaa48e1b4b32ee7ee9076805	Gorilla_beringei_graueri	Dunia
Itebero_1.g.vcf.gz	17753fd7d3f28cc66bcb8986f5753ee8	Gorilla_beringei_graueri	Itebero
Itebero_2.g.vcf.gz	e44bcd7c554a781ec38bb03b4c02768d	Gorilla_beringei_graueri	Itebero
Itebero_3.g.vcf.gz	bc43d1056270429a6b2084b16995df98	Gorilla_beringei_graueri	Itebero
Itebero_4.g.vcf.gz	cd5273d2d61b1b48026d124b1e2d7e67	Gorilla_beringei_graueri	Itebero
Itebero_5.g.vcf.gz	1ab20225e16702c334afe88f37cb88e2	Gorilla_beringei_graueri	Itebero
Itebero_6.g.vcf.gz	1d319768844939cdaf1f6cc1883cc322	Gorilla_beringei_graueri	Itebero
Itebero_7.g.vcf.gz	0531df29f69bd0ac2b3b5ba95dd48a11	Gorilla_beringei_graueri	Itebero
Itebero_8.g.vcf.gz	ef8cd75fac0e975c2826dceed6e1e619	Gorilla_beringei_graueri	Itebero
Itebero_9.g.vcf.gz	9aaef34935c84f650439a5f0abe8ef80	Gorilla_beringei_graueri	Itebero
Itebero_10.g.vcf.gz	351482f0c2c3cb6e75cfa9b4356311b6	Gorilla_beringei_graueri	Itebero
Itebero_11.g.vcf.gz	572d000aa1cb289056c08a41d7a12efe	Gorilla_beringei_graueri	Itebero
Itebero_12.g.vcf.gz	fe1e0a435ddf5e5ed96fd6210d8e4079	Gorilla_beringei_graueri	Itebero
Itebero_13.g.vcf.gz	0dcfd652cdd9e4bfd198875f0caf9df5	Gorilla_beringei_graueri	Itebero
Itebero_14.g.vcf.gz	7f0353278b4f69a8dcaa9d57e127a243	Gorilla_beringei_graueri	Itebero
Itebero_15.g.vcf.gz	7cc4f7931cf74917784d35e1d6dc68af	Gorilla_beringei_graueri	Itebero
Itebero_16.g.vcf.gz	da5fe93a8f68be5b1182fba9ad38f052	Gorilla_beringei_graueri	Itebero
Itebero_17.g.vcf.gz	10a298dfd65bb26e521061a528d431af	Gorilla_beringei_graueri	Itebero
Itebero_18.g.vcf.gz	92c395458358679546507bc14c3704e9	Gorilla_beringei_graueri	Itebero
Itebero_19.g.vcf.gz	2b2df5b9164d2aac649aab444d4263be	Gorilla_beringei_graueri	Itebero
Itebero_20.g.vcf.gz	2859e372f1ba420389bcaf5bfe983ca3	Gorilla_beringei_graueri	Itebero
Itebero_21.g.vcf.gz	ae659dfcce3063ccab221515bac903f7	Gorilla_beringei_graueri	Itebero
Itebero_22.g.vcf.gz	5c9fb2e6a551856b28d9d9f75bad29a7	Gorilla_beringei_graueri	Itebero
Itebero_X.g.vcf.gz	f23883c4122f6c732ac1dc7c080a99e0	Gorilla_beringei_graueri	Itebero
Itebero.merge.cram	aa0f8253657ad7ca9a581232d33017ca	Gorilla_beringei_graueri	Itebero
Kaisi_1.g.vcf.gz	c660bfca8ed27851c71a2f72844af0ad	Gorilla_beringei_graueri	Kaisi
Kaisi_2.g.vcf.gz	c843124d1f51e01d53306bf7c40be3a8	Gorilla_beringei_graueri	Kaisi
Kaisi_3.g.vcf.gz	48a69149e6474b9758920431d3902bba	Gorilla_beringei_graueri	Kaisi
Kaisi_4.g.vcf.gz	0e25223b241794478d51430c504e936b	Gorilla_beringei_graueri	Kaisi
Kaisi_5.g.vcf.gz	8a3ca48cce47e31ef86750b285d256e7	Gorilla_beringei_graueri	Kaisi
Kaisi_6.g.vcf.gz	901529db7e04eae5c42ee4197a934b87	Gorilla_beringei_graueri	Kaisi
Kaisi_7.g.vcf.gz	faf27714a68307d3b41819ec2a736461	Gorilla_beringei_graueri	Kaisi
Kaisi_8.g.vcf.gz	39dee4ac077da6789bc41be173916199	Gorilla_beringei_graueri	Kaisi
Kaisi_9.g.vcf.gz	f0097fa8cf3498533c189e68acf05d48	Gorilla_beringei_graueri	Kaisi
Kaisi_10.g.vcf.gz	8f0b5368d441ac8463c7298c7c7b77b6	Gorilla_beringei_graueri	Kaisi
Kaisi_11.g.vcf.gz	ca5edadb1ef421ed7acb413d7b91ab5c	Gorilla_beringei_graueri	Kaisi
Kaisi_12.g.vcf.gz	0555b94e2c418dbed3df2acdefa5f2cc	Gorilla_beringei_graueri	Kaisi
Kaisi_13.g.vcf.gz	774763c0d083aa78a5b48169aaf30bfa	Gorilla_beringei_graueri	Kaisi
Kaisi_14.g.vcf.gz	2a28fddb20c7f60e4d38b4362b69f896	Gorilla_beringei_graueri	Kaisi
Kaisi_15.g.vcf.gz	994b6a84a15ab94520d3c224ccac21c1	Gorilla_beringei_graueri	Kaisi
Kaisi_16.g.vcf.gz	8ecd198b09a0a0c266bf0a010f1a39e7	Gorilla_beringei_graueri	Kaisi
Kaisi_17.g.vcf.gz	23407566323b763fd89b824ff8cc57dc	Gorilla_beringei_graueri	Kaisi
Kaisi_18.g.vcf.gz	45b4873baffc6d0d3b5db14bd7588e57	Gorilla_beringei_graueri	Kaisi
Kaisi_19.g.vcf.gz	e09b1a59b954b3b28cb4ae3b2a3b132a	Gorilla_beringei_graueri	Kaisi
Kaisi_20.g.vcf.gz	94770c4d55c6df0ef941aa5c1a1b944b	Gorilla_beringei_graueri	Kaisi
Kaisi_21.g.vcf.gz	922257883d865bea8736f8d334a1765e	Gorilla_beringei_graueri	Kaisi
Kaisi_22.g.vcf.gz	6323dfd3f1c98cfe647b95fa29590264	Gorilla_beringei_graueri	Kaisi
Kaisi_X.g.vcf.gz	a727e5442940ac07d03f10613742c553	Gorilla_beringei_graueri	Kaisi
Kaisi_Y.g.vcf.gz	74602337877d9e40601e1b350241c1e4	Gorilla_beringei_graueri	Kaisi
Kaisi.merge.cram	1132474aa4a77461e4b152dfedcc7af3	Gorilla_beringei_graueri	Kaisi
Mkubwa_1.g.vcf.gz	90a7f593e5f5cb4f4c5de3e0304a2468	Gorilla_beringei_graueri	Mkubwa
Mkubwa_2.g.vcf.gz	126700f20b085b90994f5e5eaa983fb5	Gorilla_beringei_graueri	Mkubwa
Mkubwa_3.g.vcf.gz	17a3977c97df613305f59149c4017e27	Gorilla_beringei_graueri	Mkubwa
Mkubwa_4.g.vcf.gz	9d8c7f88a662e77386b8d66da75af210	Gorilla_beringei_graueri	Mkubwa
Mkubwa_5.g.vcf.gz	5596f03914691603c414029b3fbcf780	Gorilla_beringei_graueri	Mkubwa
Mkubwa_6.g.vcf.gz	9ed85fe98882349e915443f430cb08b0	Gorilla_beringei_graueri	Mkubwa
Mkubwa_7.g.vcf.gz	7338f188bb8733d361829166e201bfcc	Gorilla_beringei_graueri	Mkubwa
Mkubwa_8.g.vcf.gz	a2cbe6f3073583ad27c23f99806f3bf4	Gorilla_beringei_graueri	Mkubwa
Mkubwa_9.g.vcf.gz	d70f74364411f5acd3db49b6e8281893	Gorilla_beringei_graueri	Mkubwa
Mkubwa_10.g.vcf.gz	2d8b9e3dce426c1b51d1e2a3ddffdfdc	Gorilla_beringei_graueri	Mkubwa
Mkubwa_11.g.vcf.gz	dae04fc9e9c1cdf39163e1011db42fa2	Gorilla_beringei_graueri	Mkubwa
Mkubwa_12.g.vcf.gz	fdca2dced8dcb552013384093bb52265	Gorilla_beringei_graueri	Mkubwa
Mkubwa_13.g.vcf.gz	871c13328b228e490ca86fc8b1915d8c	Gorilla_beringei_graueri	Mkubwa
Mkubwa_14.g.vcf.gz	5b20169f1891615058647d02653bca08	Gorilla_beringei_graueri	Mkubwa
Mkubwa_15.g.vcf.gz	eb302bc0ac35efe7c1b24760f8268a72	Gorilla_beringei_graueri	Mkubwa
Mkubwa_16.g.vcf.gz	1deffa49826561be1cc1cbcc67e900c9	Gorilla_beringei_graueri	Mkubwa
Mkubwa_17.g.vcf.gz	60af2243ad9e84f81c2a655d7dafafc3	Gorilla_beringei_graueri	Mkubwa
Mkubwa_18.g.vcf.gz	30c3b2efc191c4616b63487f5bef9ce7	Gorilla_beringei_graueri	Mkubwa
Mkubwa_19.g.vcf.gz	3c0df5e4b4f631ddcbb6741f7c1164af	Gorilla_beringei_graueri	Mkubwa
Mkubwa_20.g.vcf.gz	76726298c72a7209785ff7b2fdfb6908	Gorilla_beringei_graueri	Mkubwa
Mkubwa_21.g.vcf.gz	bde1855a673ac5f7d44e5666cd938835	Gorilla_beringei_graueri	Mkubwa
Mkubwa_22.g.vcf.gz	eca1d935e0dee973aa7a9dd9920f271d	Gorilla_beringei_graueri	Mkubwa
Mkubwa_X.g.vcf.gz	27a842a7f80067cbbf62baed0c95debb	Gorilla_beringei_graueri	Mkubwa
Mkubwa_Y.g.vcf.gz	ae9f8150a8a934b883c11bac9897c774	Gorilla_beringei_graueri	Mkubwa
Mkubwa.merge.cram	ed74a3dd0aeda359dcaebfd36d58738a	Gorilla_beringei_graueri	Mkubwa
Mukokya_1.g.vcf.gz	233ba846806949741f78ba8d109fcb31	Gorilla_beringei_graueri	Mukokya
Mukokya_2.g.vcf.gz	74ff6c9c2177263d9acc0fceaeefd467	Gorilla_beringei_graueri	Mukokya
Mukokya_3.g.vcf.gz	617f820b4776565763498e7b3c1d48ea	Gorilla_beringei_graueri	Mukokya
Mukokya_4.g.vcf.gz	4ba7d0a15e3610106b0f1b3953183a5d	Gorilla_beringei_graueri	Mukokya
Mukokya_5.g.vcf.gz	db32376296ea35c4ef95a6f30808282a	Gorilla_beringei_graueri	Mukokya
Mukokya_6.g.vcf.gz	1e7550a3f8e8028358a61d853f587d59	Gorilla_beringei_graueri	Mukokya
Mukokya_7.g.vcf.gz	b8c3da4d2a7650b6e04f8d2acd0e6488	Gorilla_beringei_graueri	Mukokya
Mukokya_8.g.vcf.gz	f1e8c1ebb21bf198b1c2a13d5395099d	Gorilla_beringei_graueri	Mukokya
Mukokya_9.g.vcf.gz	66ee56f9bf9edd0da6526c78648ec863	Gorilla_beringei_graueri	Mukokya
Mukokya_10.g.vcf.gz	2fba7e5170927b329ec7a3cc48b5d825	Gorilla_beringei_graueri	Mukokya
Mukokya_11.g.vcf.gz	61933b048185fbccade002538817c476	Gorilla_beringei_graueri	Mukokya
Mukokya_12.g.vcf.gz	ee9d88f9ba772692ad77de8c97de25e2	Gorilla_beringei_graueri	Mukokya
Mukokya_13.g.vcf.gz	fd582e9bea6050fc4b47e85982f18518	Gorilla_beringei_graueri	Mukokya
Mukokya_14.g.vcf.gz	bbd6793b423333157cc6b2922d283ca9	Gorilla_beringei_graueri	Mukokya
Mukokya_15.g.vcf.gz	82db62aebac34eb85aa1c2114d376312	Gorilla_beringei_graueri	Mukokya
Mukokya_16.g.vcf.gz	b3b47d8868628fe7c072fc20811bea28	Gorilla_beringei_graueri	Mukokya
Mukokya_17.g.vcf.gz	6ee4d3e835d94e36af79486518722acb	Gorilla_beringei_graueri	Mukokya
Mukokya_18.g.vcf.gz	53c0496ca5c49b417931f284257d3f93	Gorilla_beringei_graueri	Mukokya
Mukokya_19.g.vcf.gz	cb4e84b2c62e6418b59dfea7cecd2421	Gorilla_beringei_graueri	Mukokya
Mukokya_20.g.vcf.gz	5a6660032737208ce0a5450b2a4e82d2	Gorilla_beringei_graueri	Mukokya
Mukokya_21.g.vcf.gz	91c67f1e4666ae3d75668286b7fb6084	Gorilla_beringei_graueri	Mukokya
Mukokya_22.g.vcf.gz	758b8ed8196fb247d8691818d68d3fc4	Gorilla_beringei_graueri	Mukokya
Mukokya_X.g.vcf.gz	b7e09597ca904d136a41f6861e2f3b01	Gorilla_beringei_graueri	Mukokya
Mukokya_Y.g.vcf.gz	ae1eba28d0401ff9ea794cc7709e76ea	Gorilla_beringei_graueri	Mukokya
Mukokya.merge.cram	dc4e18fa5b36f6f362e65504863346d1	Gorilla_beringei_graueri	Mukokya
Ntabwoba_1.g.vcf.gz	4b99a99de7277d31c729f527997c1e43	Gorilla_beringei_graueri	Ntabwoba
Ntabwoba_2.g.vcf.gz	d5957f5d1fbc5deee1523248be6f5da8	Gorilla_beringei_graueri	Ntabwoba
Ntabwoba_3.g.vcf.gz	707c59b2627cba6c66c1f6c1c6b8304f	Gorilla_beringei_graueri	Ntabwoba
Ntabwoba_4.g.vcf.gz	917d9960d6232d9f2082f19a3f9a5ec3	Gorilla_beringei_graueri	Ntabwoba
Ntabwoba_5.g.vcf.gz	ad1730d1aab0fc967b2bc2eb59ac6977	Gorilla_beringei_graueri	Ntabwoba
Ntabwoba_6.g.vcf.gz	5c006f7f361d4f0745bd1246bd50825e	Gorilla_beringei_graueri	Ntabwoba
Ntabwoba_7.g.vcf.gz	b559cd07039c5a14653da16aebf41c78	Gorilla_beringei_graueri	Ntabwoba
Ntabwoba_8.g.vcf.gz	b2b2ea042b949fc685150255fd07afe9	Gorilla_beringei_graueri	Ntabwoba
Ntabwoba_9.g.vcf.gz	706522b70288a490e346820e6da7899a	Gorilla_beringei_graueri	Ntabwoba
Ntabwoba_10.g.vcf.gz	9ecb4bfa0b4da9595bf00ef5a11efc14	Gorilla_beringei_graueri	Ntabwoba
Ntabwoba_11.g.vcf.gz	6285b38b67f7710bf6ccbf9617812609	Gorilla_beringei_graueri	Ntabwoba
Ntabwoba_12.g.vcf.gz	f65612f5e9ec931074f3f8f4449f32fd	Gorilla_beringei_graueri	Ntabwoba
Ntabwoba_13.g.vcf.gz	e76fa98e0966ccb60ee0285b2d91a858	Gorilla_beringei_graueri	Ntabwoba
Ntabwoba_14.g.vcf.gz	bf446da7c21ede462c1b18bb82aa5c19	Gorilla_beringei_graueri	Ntabwoba
Ntabwoba_15.g.vcf.gz	c16d8cf022d058191e95e76abff7d345	Gorilla_beringei_graueri	Ntabwoba
Ntabwoba_16.g.vcf.gz	b9c5bd86cbed7989465b155032479e5d	Gorilla_beringei_graueri	Ntabwoba
Ntabwoba_17.g.vcf.gz	104af7926c7292039174f6793ac3246a	Gorilla_beringei_graueri	Ntabwoba
Ntabwoba_18.g.vcf.gz	ae0fa500cecb71a9b26b0674bfbe5d72	Gorilla_beringei_graueri	Ntabwoba
Ntabwoba_19.g.vcf.gz	3dd9d2c4e42197aeb442c35addd992d3	Gorilla_beringei_graueri	Ntabwoba
Ntabwoba_20.g.vcf.gz	3225089da4f468bd6c777e843ca03ca7	Gorilla_beringei_graueri	Ntabwoba
Ntabwoba_21.g.vcf.gz	3150818eff176bb20f357d76540bd5f1	Gorilla_beringei_graueri	Ntabwoba
Ntabwoba_22.g.vcf.gz	323f8de7e04dd1e1883fe07a87b638ac	Gorilla_beringei_graueri	Ntabwoba
Ntabwoba_X.g.vcf.gz	99fb61151b9ab247435b842d8e67c460	Gorilla_beringei_graueri	Ntabwoba
Ntabwoba_Y.g.vcf.gz	e7d69dba4370fd3a5e2813948c4ec26e	Gorilla_beringei_graueri	Ntabwoba
Ntabwoba.merge.cram	7a1cf8900b9a612257f8d2ff008f1323	Gorilla_beringei_graueri	Ntabwoba
Pinga_1.g.vcf.gz	ac2736d284c92ae9677b8ec981f470d0	Gorilla_beringei_graueri	Pinga
Pinga_2.g.vcf.gz	9d6250354953d4a353ea5f81817d99b4	Gorilla_beringei_graueri	Pinga
Pinga_3.g.vcf.gz	871537fdeb3654217a39ecc0c71c51f6	Gorilla_beringei_graueri	Pinga
Pinga_4.g.vcf.gz	fce57928eb07c33e67a5f6e39862fc9b	Gorilla_beringei_graueri	Pinga
Pinga_5.g.vcf.gz	04611b01b41d357d7aa759a1baa03019	Gorilla_beringei_graueri	Pinga
Pinga_6.g.vcf.gz	409acb0060228671637ef2ed4927739e	Gorilla_beringei_graueri	Pinga
Pinga_7.g.vcf.gz	98f269f31abd6aef88016523c97038c8	Gorilla_beringei_graueri	Pinga
Pinga_8.g.vcf.gz	3806d1459353bf3fe90ed31184fa5102	Gorilla_beringei_graueri	Pinga
Pinga_9.g.vcf.gz	e132e6d1d909a0fbc2d0ff2f7c29bf5d	Gorilla_beringei_graueri	Pinga
Pinga_10.g.vcf.gz	55f09c20bc0c8495db5dfda6287e9411	Gorilla_beringei_graueri	Pinga
Pinga_11.g.vcf.gz	afe55ad866dffd48efd006a270e06906	Gorilla_beringei_graueri	Pinga
Pinga_12.g.vcf.gz	b43a1acead55f9856f980885b8d459d1	Gorilla_beringei_graueri	Pinga
Pinga_13.g.vcf.gz	e00ef4227a6b57aa6e1f49821611faad	Gorilla_beringei_graueri	Pinga
Pinga_14.g.vcf.gz	7a0db49e710f442beb09f5fd9aab2a2a	Gorilla_beringei_graueri	Pinga
Pinga_15.g.vcf.gz	8f076e598e6deb199c06580c861a312c	Gorilla_beringei_graueri	Pinga
Pinga_16.g.vcf.gz	41e5b0cdd588af67d80f60c7c8a81de8	Gorilla_beringei_graueri	Pinga
Pinga_17.g.vcf.gz	cff6fc730002a75825f1c00674880f53	Gorilla_beringei_graueri	Pinga
Pinga_18.g.vcf.gz	3c163c3eed7f63012e2c1e7406237794	Gorilla_beringei_graueri	Pinga
Pinga_19.g.vcf.gz	5d8ef00034518f802547c7034cb9e40a	Gorilla_beringei_graueri	Pinga
Pinga_20.g.vcf.gz	c6cf711ac91fb7e4fe0875d78bc906ee	Gorilla_beringei_graueri	Pinga
Pinga_21.g.vcf.gz	08d0c372bf4e5ec8f736cb48be0caf77	Gorilla_beringei_graueri	Pinga
Pinga_22.g.vcf.gz	4844259a328850eebf676d716bd7f10e	Gorilla_beringei_graueri	Pinga
Pinga_X.g.vcf.gz	696a1cd5588a34db3e5d6bd3cda6946c	Gorilla_beringei_graueri	Pinga
Pinga.merge.cram	11edaa9061b2f5bdcf422dd3e8f3d955	Gorilla_beringei_graueri	Pinga
Tumani_1.g.vcf.gz	c3c72c1b658468c43e1a874dcca3ac8d	Gorilla_beringei_graueri	Tumani
Tumani_2.g.vcf.gz	8f0cb570cd7e91c68392bd9b625dea45	Gorilla_beringei_graueri	Tumani
Tumani_3.g.vcf.gz	ffb26a8ebe6e448c87adc0f2400842f3	Gorilla_beringei_graueri	Tumani
Tumani_4.g.vcf.gz	2dfb5420891ad2c00e389dc37cfaeee1	Gorilla_beringei_graueri	Tumani
Tumani_5.g.vcf.gz	5ec0249a17b8dce87917c311064409b2	Gorilla_beringei_graueri	Tumani
Tumani_6.g.vcf.gz	bb412a09421362aa952626c251c6c559	Gorilla_beringei_graueri	Tumani
Tumani_7.g.vcf.gz	a7bd078b207d8aac31096071e5a1f750	Gorilla_beringei_graueri	Tumani
Tumani_8.g.vcf.gz	a3a55bc452a5ce03b5c07fda0967b948	Gorilla_beringei_graueri	Tumani
Tumani_9.g.vcf.gz	76a4068c235d0cb63a814fe488887946	Gorilla_beringei_graueri	Tumani
Tumani_10.g.vcf.gz	13b2b6fefdd28e938d449a26e78a8534	Gorilla_beringei_graueri	Tumani
Tumani_11.g.vcf.gz	640213da423c20afe1fc39b45f687477	Gorilla_beringei_graueri	Tumani
Tumani_12.g.vcf.gz	f76dc91ed10a79d83a8b6dc70deea0f9	Gorilla_beringei_graueri	Tumani
Tumani_13.g.vcf.gz	56e4a31a26c5d205dfc81e6559fc4e61	Gorilla_beringei_graueri	Tumani
Tumani_14.g.vcf.gz	838d89ebea0090622fb1a5ac44952530	Gorilla_beringei_graueri	Tumani
Tumani_15.g.vcf.gz	5d70d8b6df1818a96d613de2dae0c39e	Gorilla_beringei_graueri	Tumani
Tumani_16.g.vcf.gz	156dc919e83f637e2a5e114ef29576d4	Gorilla_beringei_graueri	Tumani
Tumani_17.g.vcf.gz	b811322be9638306f3797b7de2d5c06f	Gorilla_beringei_graueri	Tumani
Tumani_18.g.vcf.gz	6864c87ae55f7a41be37590b18c31d2a	Gorilla_beringei_graueri	Tumani
Tumani_19.g.vcf.gz	634d6679c59f364d7d251f8acd68e18a	Gorilla_beringei_graueri	Tumani
Tumani_20.g.vcf.gz	7a7ca5698089bb9546a520f841998145	Gorilla_beringei_graueri	Tumani
Tumani_21.g.vcf.gz	55d8258fa5892402ebbe8602506779a7	Gorilla_beringei_graueri	Tumani
Tumani_22.g.vcf.gz	02dc16aa5d3fadb750c58f57cbb0f988	Gorilla_beringei_graueri	Tumani
Tumani_X.g.vcf.gz	12170d673dfad383b6af649a21bc16b6	Gorilla_beringei_graueri	Tumani
Tumani.merge.cram	45476a53cccde355df1c586783644589	Gorilla_beringei_graueri	Tumani
Victoria_1.g.vcf.gz	ce5a9cab2630a3524dea091799b058f3	Gorilla_beringei_graueri	Victoria
Victoria_2.g.vcf.gz	2dc1291d2e57ec09db73054054b30f4a	Gorilla_beringei_graueri	Victoria
Victoria_3.g.vcf.gz	09213c39bf2e847baf1e1dbf2e95da12	Gorilla_beringei_graueri	Victoria
Victoria_4.g.vcf.gz	e54e688c1c5886bb8a38087385f10de1	Gorilla_beringei_graueri	Victoria
Victoria_5.g.vcf.gz	c7781893a4205bb77a86fba6bfb748f3	Gorilla_beringei_graueri	Victoria
Victoria_6.g.vcf.gz	fd442c0040c3864ffc0116c5f783c1f5	Gorilla_beringei_graueri	Victoria
Victoria_7.g.vcf.gz	a45b25f7ebca60e561bc24a40b8c673a	Gorilla_beringei_graueri	Victoria
Victoria_8.g.vcf.gz	5b81f6f1b38597bff328efc06eef6e24	Gorilla_beringei_graueri	Victoria
Victoria_9.g.vcf.gz	cbab1476ca0bdadb079b056cfe24f272	Gorilla_beringei_graueri	Victoria
Victoria_10.g.vcf.gz	3c194a263bdc7fc90a300bc15fd8cb3b	Gorilla_beringei_graueri	Victoria
Victoria_11.g.vcf.gz	ff086abd893f6055a3b166f4b7f22c1f	Gorilla_beringei_graueri	Victoria
Victoria_12.g.vcf.gz	6ea0f768b035e6c09d1ff76ddb167535	Gorilla_beringei_graueri	Victoria
Victoria_13.g.vcf.gz	28cbffb9f618b607ad3d547ffbedb5ec	Gorilla_beringei_graueri	Victoria
Victoria_14.g.vcf.gz	23179746770ad001ba4f810df8fc7474	Gorilla_beringei_graueri	Victoria
Victoria_15.g.vcf.gz	714428da7f80d6acd955afaef0aa13b6	Gorilla_beringei_graueri	Victoria
Victoria_16.g.vcf.gz	b2e24332833d48f6ae5c344c39d0c0d9	Gorilla_beringei_graueri	Victoria
Victoria_17.g.vcf.gz	da366df68172c0a7ba8ca4c570e052be	Gorilla_beringei_graueri	Victoria
Victoria_18.g.vcf.gz	efa68a506249db0b757d942dd83d4884	Gorilla_beringei_graueri	Victoria
Victoria_19.g.vcf.gz	0f428d9e3983aa695c31bb28f15a5829	Gorilla_beringei_graueri	Victoria
Victoria_20.g.vcf.gz	36bc16b631923ac98fb6811eaf7a1b1a	Gorilla_beringei_graueri	Victoria
Victoria_21.g.vcf.gz	2ff28d404a015f4ffa8c5cda3247decf	Gorilla_beringei_graueri	Victoria
Victoria_22.g.vcf.gz	7906f80f4e14e2e87c0816163516782d	Gorilla_beringei_graueri	Victoria
Victoria_X.g.vcf.gz	b3dfbec16e4872fbebe97aabe6495c14	Gorilla_beringei_graueri	Victoria
Victoria.merge.cram	83111fd2f47e1b9cfe760f14faaa210c	Gorilla_beringei_graueri	Victoria
Afi18_1.g.vcf.gz	c5265d3b6516ff0d1eece5d513952319	Gorilla_gorilla_diehli	Afi18
Afi18_2.g.vcf.gz	e88e63501f021b18350a8f23b84f4ad7	Gorilla_gorilla_diehli	Afi18
Afi18_3.g.vcf.gz	d4e95e65b9da3a0ce162faabece0b7bd	Gorilla_gorilla_diehli	Afi18
Afi18_4.g.vcf.gz	91ce30d21a3104defae79780c52b4a73	Gorilla_gorilla_diehli	Afi18
Afi18_5.g.vcf.gz	106a73ae2cc480d468e5178ae0c4e065	Gorilla_gorilla_diehli	Afi18
Afi18_6.g.vcf.gz	f62eb05c8c20b1af8d632be6301c725d	Gorilla_gorilla_diehli	Afi18
Afi18_7.g.vcf.gz	95e0b21388e5e83a7be26ccc9c7c1951	Gorilla_gorilla_diehli	Afi18
Afi18_8.g.vcf.gz	a490f500c1015e2430b672c96e4b962a	Gorilla_gorilla_diehli	Afi18
Afi18_9.g.vcf.gz	0cf14777903ccf1ba83692448df31554	Gorilla_gorilla_diehli	Afi18
Afi18_10.g.vcf.gz	be92d5ebb738eb45b03bcf5aabcd084f	Gorilla_gorilla_diehli	Afi18
Afi18_11.g.vcf.gz	42bbfbb71da7f21a9df69965b8fe1fe9	Gorilla_gorilla_diehli	Afi18
Afi18_12.g.vcf.gz	39583b8159608ed6a3f47af25de69627	Gorilla_gorilla_diehli	Afi18
Afi18_13.g.vcf.gz	e80d9c2a189149d3dfaba4e8ff5a19bd	Gorilla_gorilla_diehli	Afi18
Afi18_14.g.vcf.gz	7ad16051a162368134fa87356335726b	Gorilla_gorilla_diehli	Afi18
Afi18_15.g.vcf.gz	53811c21ea6e3409f7e47cf9c270393e	Gorilla_gorilla_diehli	Afi18
Afi18_16.g.vcf.gz	db1559d6186eee4ef152829931fc112e	Gorilla_gorilla_diehli	Afi18
Afi18_17.g.vcf.gz	4df3e368788ac7f059f7d966e496850c	Gorilla_gorilla_diehli	Afi18
Afi18_18.g.vcf.gz	fb2fe99a5e3a0d396373a4a53d574d68	Gorilla_gorilla_diehli	Afi18
Afi18_19.g.vcf.gz	667adfb00f4731aa7041e2394a0acb1c	Gorilla_gorilla_diehli	Afi18
Afi18_20.g.vcf.gz	e46c983b8228a858f9a2e6da5ee20bde	Gorilla_gorilla_diehli	Afi18
Afi18_21.g.vcf.gz	90e8643952edb583b9d6069bfc8e48c0	Gorilla_gorilla_diehli	Afi18
Afi18_22.g.vcf.gz	d2b2696060ab62d8ee1fd901e5f67c02	Gorilla_gorilla_diehli	Afi18
Afi18_X.g.vcf.gz	496f1cc7384ad6f25de8bc0bfff1929c	Gorilla_gorilla_diehli	Afi18
Afi18_Y.g.vcf.gz	ae0ce5923be58a7cd3a4b9fd50f623b3	Gorilla_gorilla_diehli	Afi18
Afi18.merge.cram	8df5fdcee0c8c81ff804e8cef1ef764b	Gorilla_gorilla_diehli	Afi18
Kag12_1.g.vcf.gz	52e8dd5115e409bd73a2af1e4cfc2db3	Gorilla_gorilla_diehli	Kag12
Kag12_2.g.vcf.gz	0551371efb680d0197b1019a0937c9a9	Gorilla_gorilla_diehli	Kag12
Kag12_3.g.vcf.gz	779dcb7c71cfb3d70b14048307a81be7	Gorilla_gorilla_diehli	Kag12
Kag12_4.g.vcf.gz	6c315bb5d9980f8e23d83c38dc9e7525	Gorilla_gorilla_diehli	Kag12
Kag12_5.g.vcf.gz	44a0fc79a460d32325cb18b56f365fa0	Gorilla_gorilla_diehli	Kag12
Kag12_6.g.vcf.gz	22f0197e56aaf40ef8ea3e6068c5e24d	Gorilla_gorilla_diehli	Kag12
Kag12_7.g.vcf.gz	07255e3220eda216894866e043578426	Gorilla_gorilla_diehli	Kag12
Kag12_8.g.vcf.gz	e09c8977e82d5550cb48c475e7578cf7	Gorilla_gorilla_diehli	Kag12
Kag12_9.g.vcf.gz	e4fcf0790b57b5b11edc3e7ce04ffd77	Gorilla_gorilla_diehli	Kag12
Kag12_10.g.vcf.gz	d38247bf5734c034941c8e5912600d9c	Gorilla_gorilla_diehli	Kag12
Kag12_11.g.vcf.gz	a0fcd54e3a2b0f0052521ac91054b54e	Gorilla_gorilla_diehli	Kag12
Kag12_12.g.vcf.gz	2b6ce6cd486e3be0be837dd966aaefcd	Gorilla_gorilla_diehli	Kag12
Kag12_13.g.vcf.gz	b7891827ef6fa51ab11d8afa4e313299	Gorilla_gorilla_diehli	Kag12
Kag12_14.g.vcf.gz	0310b7fceee97aed72e2cad0d030ece6	Gorilla_gorilla_diehli	Kag12
Kag12_15.g.vcf.gz	f7cd92b51ed9458d9c19a6c3c2e8a6f5	Gorilla_gorilla_diehli	Kag12
Kag12_16.g.vcf.gz	0f29050a492f99630f816cc39658485b	Gorilla_gorilla_diehli	Kag12
Kag12_17.g.vcf.gz	5c6de4b4554b71ded6463f24b5264537	Gorilla_gorilla_diehli	Kag12
Kag12_18.g.vcf.gz	1e724df901918d492cef11dee2983525	Gorilla_gorilla_diehli	Kag12
Kag12_19.g.vcf.gz	ec9d6def739496248e518d635fe4d11b	Gorilla_gorilla_diehli	Kag12
Kag12_20.g.vcf.gz	5cf69cc946f269816b1ff1ebf34c13af	Gorilla_gorilla_diehli	Kag12
Kag12_21.g.vcf.gz	f13589823fc8adf6191a7b9e96795ae4	Gorilla_gorilla_diehli	Kag12
Kag12_22.g.vcf.gz	159e221fc09381b922de72c01bc292f0	Gorilla_gorilla_diehli	Kag12
Kag12_X.g.vcf.gz	469e7f545ba92c6132c0bcd8be3de5a2	Gorilla_gorilla_diehli	Kag12
Kag12.merge.cram	9deebe76828b5281710722c3536828fb	Gorilla_gorilla_diehli	Kag12
Nyango_1.g.vcf.gz	678a9572dfa8882f9ce8a741635fffe2	Gorilla_gorilla_diehli	Nyango
Nyango_2.g.vcf.gz	6421af1aefbf7437d41f2ba51af286b6	Gorilla_gorilla_diehli	Nyango
Nyango_3.g.vcf.gz	682d918bf838ae1f7cfa59d2944075e8	Gorilla_gorilla_diehli	Nyango
Nyango_4.g.vcf.gz	3048e59500c55ae18e603d6034e95123	Gorilla_gorilla_diehli	Nyango
Nyango_5.g.vcf.gz	e8611972bf1bdd3f9a87349dcdac0754	Gorilla_gorilla_diehli	Nyango
Nyango_6.g.vcf.gz	18bacc566a56784e1ccbe21abd2eb446	Gorilla_gorilla_diehli	Nyango
Nyango_7.g.vcf.gz	0d75c1de93ff3ba396366e378dbbfee5	Gorilla_gorilla_diehli	Nyango
Nyango_8.g.vcf.gz	d8019ece15aa4114f70464cba5ff2947	Gorilla_gorilla_diehli	Nyango
Nyango_9.g.vcf.gz	d31ae966f240e44e94c6fb2a77bdd22a	Gorilla_gorilla_diehli	Nyango
Nyango_10.g.vcf.gz	c76b4b611a9d0ddef51e804ae6cf5dea	Gorilla_gorilla_diehli	Nyango
Nyango_11.g.vcf.gz	f322097b267eacc8e907c7691c80b418	Gorilla_gorilla_diehli	Nyango
Nyango_12.g.vcf.gz	5a0eca604157cb56d6d8807b061eede5	Gorilla_gorilla_diehli	Nyango
Nyango_13.g.vcf.gz	de739f24996799df33bb4b2d28378bc7	Gorilla_gorilla_diehli	Nyango
Nyango_14.g.vcf.gz	a8aa912bba5cb7c0589d4b3152beea8c	Gorilla_gorilla_diehli	Nyango
Nyango_15.g.vcf.gz	6101317cd073c2886da6565428182466	Gorilla_gorilla_diehli	Nyango
Nyango_16.g.vcf.gz	2d89095133802858c0360857ff700b30	Gorilla_gorilla_diehli	Nyango
Nyango_17.g.vcf.gz	fb01e5514a7ea2b4ed2685d3bbf481c6	Gorilla_gorilla_diehli	Nyango
Nyango_18.g.vcf.gz	602c36cca180d6589591553a260d0549	Gorilla_gorilla_diehli	Nyango
Nyango_19.g.vcf.gz	599a89c644b24eeee20010f9512fcb8d	Gorilla_gorilla_diehli	Nyango
Nyango_20.g.vcf.gz	c88577ee772ca7c77a1510d900094dc7	Gorilla_gorilla_diehli	Nyango
Nyango_21.g.vcf.gz	e8fc92609770a5681e7f489c3ab61d0d	Gorilla_gorilla_diehli	Nyango
Nyango_22.g.vcf.gz	2d206758c96649cfb98c26f26b8d926c	Gorilla_gorilla_diehli	Nyango
Nyango_X.g.vcf.gz	0505ca1f9214ee2b34d7e3e613c2a331	Gorilla_gorilla_diehli	Nyango
Nyango.merge.cram	d3a17712d2d1df9657d20177154a827f	Gorilla_gorilla_diehli	Nyango
Abe_1.g.vcf.gz	20485d4b5d45b050c8a82d7d0cbada50	Gorilla_gorilla_gorilla	Abe
Abe_2.g.vcf.gz	cafed80839e970adecfa3b3d720de3f3	Gorilla_gorilla_gorilla	Abe
Abe_3.g.vcf.gz	8fcdf4be7363cb835d5c90d080763aab	Gorilla_gorilla_gorilla	Abe
Abe_4.g.vcf.gz	85f6746821d6e5fb34361700d005ad85	Gorilla_gorilla_gorilla	Abe
Abe_5.g.vcf.gz	3e8e10ed41bc589021c1b25ad2bd42b9	Gorilla_gorilla_gorilla	Abe
Abe_6.g.vcf.gz	cf8b662dcac0e879cbf7bcea2cc89b21	Gorilla_gorilla_gorilla	Abe
Abe_7.g.vcf.gz	96987154f41a5ee88cc57be233c259ba	Gorilla_gorilla_gorilla	Abe
Abe_8.g.vcf.gz	ebdd27811ca321b5cb645d6b502b5d5d	Gorilla_gorilla_gorilla	Abe
Abe_9.g.vcf.gz	41d524995d4c9d3bfac583d597fa36b6	Gorilla_gorilla_gorilla	Abe
Abe_10.g.vcf.gz	fec9f34670c75b78874599dab89a902d	Gorilla_gorilla_gorilla	Abe
Abe_11.g.vcf.gz	5fd2bc3535d2038ce96f77abca2096d9	Gorilla_gorilla_gorilla	Abe
Abe_12.g.vcf.gz	45a8b57e81466a39bd1238a674f3b107	Gorilla_gorilla_gorilla	Abe
Abe_13.g.vcf.gz	2db08e5254b7056aa959021e8ec1b56a	Gorilla_gorilla_gorilla	Abe
Abe_14.g.vcf.gz	5b0222342aa1b8d51474f4bf48714503	Gorilla_gorilla_gorilla	Abe
Abe_15.g.vcf.gz	9a49aaa9f5e9d25afc6838be28006386	Gorilla_gorilla_gorilla	Abe
Abe_16.g.vcf.gz	d2b8f5d67387dcb577b969ebc05ae51e	Gorilla_gorilla_gorilla	Abe
Abe_17.g.vcf.gz	7b49d8072ae7f32e681e9856802165c5	Gorilla_gorilla_gorilla	Abe
Abe_18.g.vcf.gz	eb937ed13c36d1436768611beb0857d8	Gorilla_gorilla_gorilla	Abe
Abe_19.g.vcf.gz	ed6cc59ecc964377e56690b43cfc2b61	Gorilla_gorilla_gorilla	Abe
Abe_20.g.vcf.gz	f7b2f5c1d626910bd3722ec9b83e5182	Gorilla_gorilla_gorilla	Abe
Abe_21.g.vcf.gz	efd667a0dcbb39b654a856e1df3dea7f	Gorilla_gorilla_gorilla	Abe
Abe_22.g.vcf.gz	b57da1464ec312aa94202b65fd638a5e	Gorilla_gorilla_gorilla	Abe
Abe_X.g.vcf.gz	a9443afd4cf390a6a27d10564d126ec8	Gorilla_gorilla_gorilla	Abe
Abe_Y.g.vcf.gz	39bdd28acf77c1583709335b451c65d4	Gorilla_gorilla_gorilla	Abe
Abe.merge.cram	dbac48a9191c091919508884ac8a4fbb	Gorilla_gorilla_gorilla	Abe
Akiba_1.g.vcf.gz	d1153296882855704b01f8dc8f9ec99a	Gorilla_gorilla_gorilla	Akiba
Akiba_2.g.vcf.gz	3fdc679884f29ebbf9809cba830eedcd	Gorilla_gorilla_gorilla	Akiba
Akiba_3.g.vcf.gz	fb754dd6aaa09b4e6acc1ccab12c7dc6	Gorilla_gorilla_gorilla	Akiba
Akiba_4.g.vcf.gz	c7ea7b53ade8248d76f6f3de4fa784f4	Gorilla_gorilla_gorilla	Akiba
Akiba_5.g.vcf.gz	ac0d6771d79a44c4d1a3f8ce2be2a257	Gorilla_gorilla_gorilla	Akiba
Akiba_6.g.vcf.gz	eeedd9c4f9d690425a209e1f07a2c9d7	Gorilla_gorilla_gorilla	Akiba
Akiba_7.g.vcf.gz	19760e0cf3c631d5b0b5ef2845db35a2	Gorilla_gorilla_gorilla	Akiba
Akiba_8.g.vcf.gz	362847359b6e060c5795b977eeeae67b	Gorilla_gorilla_gorilla	Akiba
Akiba_9.g.vcf.gz	4fed8a4349557d39591807a5e13ace34	Gorilla_gorilla_gorilla	Akiba
Akiba_10.g.vcf.gz	ac168fea5f1f0c4c6852877a478b0c60	Gorilla_gorilla_gorilla	Akiba
Akiba_11.g.vcf.gz	29aae3e585591312d75ad22fc644f9bd	Gorilla_gorilla_gorilla	Akiba
Akiba_12.g.vcf.gz	9e871acf55f767f7273e5e5c40395818	Gorilla_gorilla_gorilla	Akiba
Akiba_13.g.vcf.gz	e58b620a690af6c5e076fdc38df942da	Gorilla_gorilla_gorilla	Akiba
Akiba_14.g.vcf.gz	9e7e904faae1dbc6ba2a1d1a8889937b	Gorilla_gorilla_gorilla	Akiba
Akiba_15.g.vcf.gz	41993ae37f8453f2f7845922f09c95b9	Gorilla_gorilla_gorilla	Akiba
Akiba_16.g.vcf.gz	fae6a7cf93ed9919bfe0593bc9a4ecc5	Gorilla_gorilla_gorilla	Akiba
Akiba_17.g.vcf.gz	5e5bf24e1d606cb1fa6dbd08b928f775	Gorilla_gorilla_gorilla	Akiba
Akiba_18.g.vcf.gz	35d3f899b3959a44db8e08345eb04e41	Gorilla_gorilla_gorilla	Akiba
Akiba_19.g.vcf.gz	5ed3ad5c2221602bf7c1bfd0d5760ab3	Gorilla_gorilla_gorilla	Akiba
Akiba_20.g.vcf.gz	968f8e4655f5857ee075b3e6d2cbe47f	Gorilla_gorilla_gorilla	Akiba
Akiba_21.g.vcf.gz	55ab92e3a8ed04b49622af0b14f5d983	Gorilla_gorilla_gorilla	Akiba
Akiba_22.g.vcf.gz	1a7838bf0a168e0e453561de2e967c1c	Gorilla_gorilla_gorilla	Akiba
Akiba_X.g.vcf.gz	bee387d4a73a16dad4cfc6c81a7ec67e	Gorilla_gorilla_gorilla	Akiba
Akiba.merge.cram	111e3c42d1aecfaf7e97cc74c7ffd493	Gorilla_gorilla_gorilla	Akiba
Amani_1.g.vcf.gz	5512b809207d1cce521d051cbc54cfd2	Gorilla_gorilla_gorilla	Amani
Amani_2.g.vcf.gz	1b3db83d50c704db460b54f7c76b4a78	Gorilla_gorilla_gorilla	Amani
Amani_3.g.vcf.gz	330ca47d11ca7cb36d9aecf330c66133	Gorilla_gorilla_gorilla	Amani
Amani_4.g.vcf.gz	32c6cd1786fd62542b8c035dab48f107	Gorilla_gorilla_gorilla	Amani
Amani_5.g.vcf.gz	3aac867c752e136f95ccf150f8a9fffa	Gorilla_gorilla_gorilla	Amani
Amani_6.g.vcf.gz	853ec03afe40c9024cddc15b4755d753	Gorilla_gorilla_gorilla	Amani
Amani_7.g.vcf.gz	a01123d4885f155a68635d36675dc33c	Gorilla_gorilla_gorilla	Amani
Amani_8.g.vcf.gz	17b105c580b62f8a1b0955c41bf0b4a9	Gorilla_gorilla_gorilla	Amani
Amani_9.g.vcf.gz	05327a45eccbf965b2550e006f5c4f71	Gorilla_gorilla_gorilla	Amani
Amani_10.g.vcf.gz	6f4845b342528d3166c718b2e18609d0	Gorilla_gorilla_gorilla	Amani
Amani_11.g.vcf.gz	c3e85b5096358d74bc5dd51439a41704	Gorilla_gorilla_gorilla	Amani
Amani_12.g.vcf.gz	08a265cb03bc398a059994a91a83904f	Gorilla_gorilla_gorilla	Amani
Amani_13.g.vcf.gz	f971e2f6382a89beea8eae1a28774a1f	Gorilla_gorilla_gorilla	Amani
Amani_14.g.vcf.gz	77435b96edf1673c920533f4e7740372	Gorilla_gorilla_gorilla	Amani
Amani_15.g.vcf.gz	e81eb1e3a862c0f9608e48d6b0e64599	Gorilla_gorilla_gorilla	Amani
Amani_16.g.vcf.gz	ef6a689bdd4b7e9cf1a47b5d33475bba	Gorilla_gorilla_gorilla	Amani
Amani_17.g.vcf.gz	c0fae85fd7dff8de5db4689b0aee7c82	Gorilla_gorilla_gorilla	Amani
Amani_18.g.vcf.gz	775f9fa8901e8793af6d1795215fa2f8	Gorilla_gorilla_gorilla	Amani
Amani_19.g.vcf.gz	d023e316b31df43ec637ac9aee4b4064	Gorilla_gorilla_gorilla	Amani
Amani_20.g.vcf.gz	b76bb639cb7b9aed2d390ff500a7b245	Gorilla_gorilla_gorilla	Amani
Amani_21.g.vcf.gz	289707e08076d78ec1e8fe96b0f5efaf	Gorilla_gorilla_gorilla	Amani
Amani_22.g.vcf.gz	6dbbac0e7db90c4848259a9d0fc11b0a	Gorilla_gorilla_gorilla	Amani
Amani_X.g.vcf.gz	180f6517c159270dad15f729b1f63a58	Gorilla_gorilla_gorilla	Amani
Amani.merge.cram	a23592b43dd30f58788d242f5704e531	Gorilla_gorilla_gorilla	Amani
Anthal_1.g.vcf.gz	150854f60e9e758bd95c28725dbb41b3	Gorilla_gorilla_gorilla	Anthal
Anthal_2.g.vcf.gz	c137be04f0a524b2ae278643744a71bc	Gorilla_gorilla_gorilla	Anthal
Anthal_3.g.vcf.gz	dff0328bcafb88997a476c04f6ebea6e	Gorilla_gorilla_gorilla	Anthal
Anthal_4.g.vcf.gz	eb3dea75cb8b3facb341daf02a2e2a8c	Gorilla_gorilla_gorilla	Anthal
Anthal_5.g.vcf.gz	a75c3300fbe65b031c9c91da6c6f49ee	Gorilla_gorilla_gorilla	Anthal
Anthal_6.g.vcf.gz	7ea98e162f6af0b1f670de1e0238dc46	Gorilla_gorilla_gorilla	Anthal
Anthal_7.g.vcf.gz	41c67cda117fdda4b6d0bdbec0953077	Gorilla_gorilla_gorilla	Anthal
Anthal_8.g.vcf.gz	520cc8f55d6e6260c394cb1dfa10bc88	Gorilla_gorilla_gorilla	Anthal
Anthal_9.g.vcf.gz	7bc46c021ae265c5346c54251f5e96cc	Gorilla_gorilla_gorilla	Anthal
Anthal_10.g.vcf.gz	d8d2d517c9d4c6a427ddc0bb136900f4	Gorilla_gorilla_gorilla	Anthal
Anthal_11.g.vcf.gz	6f54b226297d71195d16c03864168554	Gorilla_gorilla_gorilla	Anthal
Anthal_12.g.vcf.gz	733bf0e9884f394c1cfae8d41c0a5597	Gorilla_gorilla_gorilla	Anthal
Anthal_13.g.vcf.gz	c552ce905a7fcd2ecd675a5097cd73d2	Gorilla_gorilla_gorilla	Anthal
Anthal_14.g.vcf.gz	a76e634c8c5fdcfb6c723f1af60fdf9f	Gorilla_gorilla_gorilla	Anthal
Anthal_15.g.vcf.gz	8bccfc685c86b93ed095398b5ad69430	Gorilla_gorilla_gorilla	Anthal
Anthal_16.g.vcf.gz	187fcfead62cd2724f9be8062fd32379	Gorilla_gorilla_gorilla	Anthal
Anthal_17.g.vcf.gz	79d52fd7beae1abb4be58366721e5d46	Gorilla_gorilla_gorilla	Anthal
Anthal_18.g.vcf.gz	9ba5a0aa386909913a8835992153be82	Gorilla_gorilla_gorilla	Anthal
Anthal_19.g.vcf.gz	a67d8375cc1bc44a960118f123464989	Gorilla_gorilla_gorilla	Anthal
Anthal_20.g.vcf.gz	96bbded0423af439cc004cd54374dfa6	Gorilla_gorilla_gorilla	Anthal
Anthal_21.g.vcf.gz	75e38842c57a1a534c5a4a07028d4dd2	Gorilla_gorilla_gorilla	Anthal
Anthal_22.g.vcf.gz	571c7212aeb394c93cd6baa837161ae1	Gorilla_gorilla_gorilla	Anthal
Anthal_X.g.vcf.gz	e0be881cfc402977964ec3208dd957f9	Gorilla_gorilla_gorilla	Anthal
Anthal.merge.cram	a51d08293aba57f480252cc0d023cb06	Gorilla_gorilla_gorilla	Anthal
Azizi_1.g.vcf.gz	58ec4944f14ac5fb6348e7575d24ea67	Gorilla_gorilla_gorilla	Azizi
Azizi_2.g.vcf.gz	04d4c171d8931604b7e6c2a7ba093825	Gorilla_gorilla_gorilla	Azizi
Azizi_3.g.vcf.gz	57eb508aab7e4fd598c2a79a88b2ec19	Gorilla_gorilla_gorilla	Azizi
Azizi_4.g.vcf.gz	976bff3f5c8ea9f9efe607406beddabc	Gorilla_gorilla_gorilla	Azizi
Azizi_5.g.vcf.gz	725e5cc959e03dbb8eb2e1b2461b4703	Gorilla_gorilla_gorilla	Azizi
Azizi_6.g.vcf.gz	024da2aeb0749dd9e104b7622f8ce62b	Gorilla_gorilla_gorilla	Azizi
Azizi_7.g.vcf.gz	fd7ee914a6b4b0d556fe41cf7370ae95	Gorilla_gorilla_gorilla	Azizi
Azizi_8.g.vcf.gz	245420ace5e9b2251977f205f51a69c9	Gorilla_gorilla_gorilla	Azizi
Azizi_9.g.vcf.gz	0dd5e77704836184ffd6363de1660ced	Gorilla_gorilla_gorilla	Azizi
Azizi_10.g.vcf.gz	f1cdac859cccdfa6777b05a99533638f	Gorilla_gorilla_gorilla	Azizi
Azizi_11.g.vcf.gz	58136fa48506bc6fb5a99c8c83e083ca	Gorilla_gorilla_gorilla	Azizi
Azizi_12.g.vcf.gz	a2b720df9d6d65dd47fd487572671cf6	Gorilla_gorilla_gorilla	Azizi
Azizi_13.g.vcf.gz	2339170327fcbb445a949e2cb45bca61	Gorilla_gorilla_gorilla	Azizi
Azizi_14.g.vcf.gz	a37c69765415fe6526711bceab5c492e	Gorilla_gorilla_gorilla	Azizi
Azizi_15.g.vcf.gz	01923bc6f13f4c7b342ca509b608e1fc	Gorilla_gorilla_gorilla	Azizi
Azizi_16.g.vcf.gz	8c81e7e801661e1e3b0d1a82d93e9945	Gorilla_gorilla_gorilla	Azizi
Azizi_17.g.vcf.gz	cfd78cff208010a0f315043f400a05a9	Gorilla_gorilla_gorilla	Azizi
Azizi_18.g.vcf.gz	25e324f4209ac5d5d5b0ce82db49fe1a	Gorilla_gorilla_gorilla	Azizi
Azizi_19.g.vcf.gz	a1e8ddf85ee090651939ce464e3e3550	Gorilla_gorilla_gorilla	Azizi
Azizi_20.g.vcf.gz	a95c92ca8fb3b9999912ca380955e5e3	Gorilla_gorilla_gorilla	Azizi
Azizi_21.g.vcf.gz	900d69a1370032577f6a9025ca169d28	Gorilla_gorilla_gorilla	Azizi
Azizi_22.g.vcf.gz	2c52a161229348369726adab819f1bd4	Gorilla_gorilla_gorilla	Azizi
Azizi_X.g.vcf.gz	5318544e20abe094d07850f958e4055e	Gorilla_gorilla_gorilla	Azizi
Azizi_Y.g.vcf.gz	b3288f06cb7633a4dad8e91f0b51dcd4	Gorilla_gorilla_gorilla	Azizi
Azizi.merge.cram	9d55f082e9f1a748f91d59576b353cd8	Gorilla_gorilla_gorilla	Azizi
Banjo_1.g.vcf.gz	60657ddb971b7d3f53c2f91088e2a5ab	Gorilla_gorilla_gorilla	Banjo
Banjo_2.g.vcf.gz	3e8771a24b5919f50b5aedb40410d69d	Gorilla_gorilla_gorilla	Banjo
Banjo_3.g.vcf.gz	c3f2b4db1d6c008fc128fca9bc236291	Gorilla_gorilla_gorilla	Banjo
Banjo_4.g.vcf.gz	b8f2c9a96ca5c13cbceca167050a262f	Gorilla_gorilla_gorilla	Banjo
Banjo_5.g.vcf.gz	2a2106a5b9f1ec3af2963a002f8be40b	Gorilla_gorilla_gorilla	Banjo
Banjo_6.g.vcf.gz	5e516c4c13794602199b530cd81827d6	Gorilla_gorilla_gorilla	Banjo
Banjo_7.g.vcf.gz	6050481291af5f3132692c96c512f0a6	Gorilla_gorilla_gorilla	Banjo
Banjo_8.g.vcf.gz	de40e83fb53aea24328eb349e94d188d	Gorilla_gorilla_gorilla	Banjo
Banjo_9.g.vcf.gz	0142a1cd66312d57bff2f9130b574e20	Gorilla_gorilla_gorilla	Banjo
Banjo_10.g.vcf.gz	b385caf17a47fe4cf63885242c05f783	Gorilla_gorilla_gorilla	Banjo
Banjo_11.g.vcf.gz	cecb36f1863b2c27c842626cddddca1d	Gorilla_gorilla_gorilla	Banjo
Banjo_12.g.vcf.gz	92fdbbd0a08c99d3481351b166579c46	Gorilla_gorilla_gorilla	Banjo
Banjo_13.g.vcf.gz	2e35ac6798e9197ef053699de3389eee	Gorilla_gorilla_gorilla	Banjo
Banjo_14.g.vcf.gz	3bf2aeff03c1c5338096ec95d32e5584	Gorilla_gorilla_gorilla	Banjo
Banjo_15.g.vcf.gz	10b9bea1fbaa015b5f3e1fc509266560	Gorilla_gorilla_gorilla	Banjo
Banjo_16.g.vcf.gz	c29cc7dcf5b268a33203e0bb934359fb	Gorilla_gorilla_gorilla	Banjo
Banjo_17.g.vcf.gz	a96c37839cf099b3c14356425fd47ab1	Gorilla_gorilla_gorilla	Banjo
Banjo_18.g.vcf.gz	8104a8e23edc58b0e0559b7002d9a1cc	Gorilla_gorilla_gorilla	Banjo
Banjo_19.g.vcf.gz	8d5502bc81491a14ce3ab51d509a4d85	Gorilla_gorilla_gorilla	Banjo
Banjo_20.g.vcf.gz	1c8df70d53e14c66a27ef6f460af4bde	Gorilla_gorilla_gorilla	Banjo
Banjo_21.g.vcf.gz	7c4180e89350601ffee25a30b2455e45	Gorilla_gorilla_gorilla	Banjo
Banjo_22.g.vcf.gz	59b2d61d725e78c1d4c41926480f67ee	Gorilla_gorilla_gorilla	Banjo
Banjo_X.g.vcf.gz	7002e373d00de26946ac5f433bb2ef9f	Gorilla_gorilla_gorilla	Banjo
Banjo_Y.g.vcf.gz	039de896b3d4bf2ad985339ce030bd10	Gorilla_gorilla_gorilla	Banjo
Banjo.merge.cram	189bd37d0b28fd008ca3543fa2577161	Gorilla_gorilla_gorilla	Banjo
Bulera_1.g.vcf.gz	24d5251be3e6e7163ea10988cb06a79b	Gorilla_gorilla_gorilla	Bulera
Bulera_2.g.vcf.gz	aca88f3649f3142d66d4edc1cf2357c9	Gorilla_gorilla_gorilla	Bulera
Bulera_3.g.vcf.gz	5dfc97a162b0f5ccbd01556900b5ff57	Gorilla_gorilla_gorilla	Bulera
Bulera_4.g.vcf.gz	6028907ab95d180bbdb96160b1b13265	Gorilla_gorilla_gorilla	Bulera
Bulera_5.g.vcf.gz	7fe8408135b888f668dfe7d943e11afd	Gorilla_gorilla_gorilla	Bulera
Bulera_6.g.vcf.gz	b8b463c94e020991bbc1ede6c068e2dd	Gorilla_gorilla_gorilla	Bulera
Bulera_7.g.vcf.gz	902fc9cced52bc991dbff3b0b215a3c2	Gorilla_gorilla_gorilla	Bulera
Bulera_8.g.vcf.gz	0d47772ef57b582ad4ef86b133f749bf	Gorilla_gorilla_gorilla	Bulera
Bulera_9.g.vcf.gz	6c87fc1c15fa95c694d90faaa34febd5	Gorilla_gorilla_gorilla	Bulera
Bulera_10.g.vcf.gz	fba068adb2753843abb05129b8faa208	Gorilla_gorilla_gorilla	Bulera
Bulera_11.g.vcf.gz	91ba474c2672dd41e6be90bb64b0ea9a	Gorilla_gorilla_gorilla	Bulera
Bulera_12.g.vcf.gz	6f5f3915126ef90ae7ff7f4b1ed6a5c2	Gorilla_gorilla_gorilla	Bulera
Bulera_13.g.vcf.gz	91b14e74280dfa9256fd2774102eb864	Gorilla_gorilla_gorilla	Bulera
Bulera_14.g.vcf.gz	7edc973026cd00c8cc35b2e4faa99e53	Gorilla_gorilla_gorilla	Bulera
Bulera_15.g.vcf.gz	b2b118ac8b378ab04c1a437eabcbe1c4	Gorilla_gorilla_gorilla	Bulera
Bulera_16.g.vcf.gz	6423a13e90a4468361418a292099b6c1	Gorilla_gorilla_gorilla	Bulera
Bulera_17.g.vcf.gz	5e9ec64d45615edd2ad2208de4c18a6a	Gorilla_gorilla_gorilla	Bulera
Bulera_18.g.vcf.gz	0f08693f89df5247ad4938376b765f1f	Gorilla_gorilla_gorilla	Bulera
Bulera_19.g.vcf.gz	135facf69806449b418811ae3320fe4f	Gorilla_gorilla_gorilla	Bulera
Bulera_20.g.vcf.gz	2eff5c7599f667f0022697672fd71ea7	Gorilla_gorilla_gorilla	Bulera
Bulera_21.g.vcf.gz	c5a7cff01c914c37b30bf0895feccf6f	Gorilla_gorilla_gorilla	Bulera
Bulera_22.g.vcf.gz	48a5af78d694b8e64440ee395212bfca	Gorilla_gorilla_gorilla	Bulera
Bulera_X.g.vcf.gz	1e75fb4452bc40d195ba3f4e27bedf8e	Gorilla_gorilla_gorilla	Bulera
Bulera.merge.cram	a458e19499241ff7e6648b2ed474f515	Gorilla_gorilla_gorilla	Bulera
Choomba_1.g.vcf.gz	a50a59e295bb6de11638df4142f8d8f3	Gorilla_gorilla_gorilla	Choomba
Choomba_2.g.vcf.gz	0763eeb659116e1630cb13dddd360a24	Gorilla_gorilla_gorilla	Choomba
Choomba_3.g.vcf.gz	43665ed32f003984bda813d3d5f1408f	Gorilla_gorilla_gorilla	Choomba
Choomba_4.g.vcf.gz	634f8dd318033b272f1657529f0cc809	Gorilla_gorilla_gorilla	Choomba
Choomba_5.g.vcf.gz	c0bc3f0de67d6ddb051154fbee8e7d44	Gorilla_gorilla_gorilla	Choomba
Choomba_6.g.vcf.gz	12a807a846da491c0f7d8c2200d6c6e1	Gorilla_gorilla_gorilla	Choomba
Choomba_7.g.vcf.gz	0aa92545f4c68b70f209934575d6ed9c	Gorilla_gorilla_gorilla	Choomba
Choomba_8.g.vcf.gz	ea94cd8c2d87a4589390b73d925722c9	Gorilla_gorilla_gorilla	Choomba
Choomba_9.g.vcf.gz	6d9bebbf338825f5c99311d092f0d173	Gorilla_gorilla_gorilla	Choomba
Choomba_10.g.vcf.gz	428599acda43688130e258bdd4ea8166	Gorilla_gorilla_gorilla	Choomba
Choomba_11.g.vcf.gz	8216f68c7ec05b925b4d3ee68675174b	Gorilla_gorilla_gorilla	Choomba
Choomba_12.g.vcf.gz	e380df964ba168f78305927ff3f5486f	Gorilla_gorilla_gorilla	Choomba
Choomba_13.g.vcf.gz	dc411d0ed45cbf97cc3871dc06a193db	Gorilla_gorilla_gorilla	Choomba
Choomba_14.g.vcf.gz	7a2aa47951c2a9743af0af002348adc5	Gorilla_gorilla_gorilla	Choomba
Choomba_15.g.vcf.gz	d1be7d5d56c225802159d6da5733561e	Gorilla_gorilla_gorilla	Choomba
Choomba_16.g.vcf.gz	076286d40396e0003baf4767ac99bc7d	Gorilla_gorilla_gorilla	Choomba
Choomba_17.g.vcf.gz	47c7fc0572c15e89f2e417d49d8d5ad6	Gorilla_gorilla_gorilla	Choomba
Choomba_18.g.vcf.gz	5a2275ee80058b766088117ed3db3fbb	Gorilla_gorilla_gorilla	Choomba
Choomba_19.g.vcf.gz	7e5cb6f7f90adcb165859a07a305b8a9	Gorilla_gorilla_gorilla	Choomba
Choomba_20.g.vcf.gz	9ada65149c26a92ad1c8ba26a46c934e	Gorilla_gorilla_gorilla	Choomba
Choomba_21.g.vcf.gz	491008df693572eaea2782637b5ec821	Gorilla_gorilla_gorilla	Choomba
Choomba_22.g.vcf.gz	e3ee252839cd9d9b76bb1c1622b9f32c	Gorilla_gorilla_gorilla	Choomba
Choomba_X.g.vcf.gz	6a8c22995238fcc086efc210b6bed7d4	Gorilla_gorilla_gorilla	Choomba
Choomba.merge.cram	88d500915f7bdda4184cbab37f2b04d4	Gorilla_gorilla_gorilla	Choomba
Coco_1.g.vcf.gz	d101d141fe710c810528aaa220285090	Gorilla_gorilla_gorilla	Coco
Coco_2.g.vcf.gz	dca81c471fe375c81cd2f6f04e2abf93	Gorilla_gorilla_gorilla	Coco
Coco_3.g.vcf.gz	453b0edceeddd36488d44a0b10935730	Gorilla_gorilla_gorilla	Coco
Coco_4.g.vcf.gz	4e793c406f3551083115e4c5019940aa	Gorilla_gorilla_gorilla	Coco
Coco_5.g.vcf.gz	0e76d06d55c2205108b1a24f390b832c	Gorilla_gorilla_gorilla	Coco
Coco_6.g.vcf.gz	f390bcbaed8e036bdb1d98d3c1e6b3e0	Gorilla_gorilla_gorilla	Coco
Coco_7.g.vcf.gz	88dd6325736a2354f46d428cc4a14ba9	Gorilla_gorilla_gorilla	Coco
Coco_8.g.vcf.gz	b09e7ce03fb859033fcf70d985c5f171	Gorilla_gorilla_gorilla	Coco
Coco_9.g.vcf.gz	bdd8adaf8dca0304f7f6ef3c775e03c9	Gorilla_gorilla_gorilla	Coco
Coco_10.g.vcf.gz	72701eba371398c22eced1f6f329d0b4	Gorilla_gorilla_gorilla	Coco
Coco_11.g.vcf.gz	8222e5e069fa7a44aee535388e207da5	Gorilla_gorilla_gorilla	Coco
Coco_12.g.vcf.gz	61a4b9664c697fad04921c99546928b5	Gorilla_gorilla_gorilla	Coco
Coco_13.g.vcf.gz	bb8fd2528e04267aae1c59bbe26e6b4d	Gorilla_gorilla_gorilla	Coco
Coco_14.g.vcf.gz	a0d3a49d15c38a3ace0ea10dd3015540	Gorilla_gorilla_gorilla	Coco
Coco_15.g.vcf.gz	e5cc9f3269760f98f1e50bad065e34ad	Gorilla_gorilla_gorilla	Coco
Coco_16.g.vcf.gz	e8a78201ea089b9affc7b59d488b8ad4	Gorilla_gorilla_gorilla	Coco
Coco_17.g.vcf.gz	c2b4f5f07f84a09cb7560ee2456d5177	Gorilla_gorilla_gorilla	Coco
Coco_18.g.vcf.gz	24d41163a48d35f029a73a703abf03b3	Gorilla_gorilla_gorilla	Coco
Coco_19.g.vcf.gz	9f53641b53520e9b27346aaa0577f5de	Gorilla_gorilla_gorilla	Coco
Coco_20.g.vcf.gz	da76e23a78df3611336afb0b7e406e95	Gorilla_gorilla_gorilla	Coco
Coco_21.g.vcf.gz	ac0bd0bdcb72b2f199f1c818db8f03d5	Gorilla_gorilla_gorilla	Coco
Coco_22.g.vcf.gz	03b03ee27d158b46e662b40e71376181	Gorilla_gorilla_gorilla	Coco
Coco_X.g.vcf.gz	69f3fec6a1120973c89ada283e9639c9	Gorilla_gorilla_gorilla	Coco
Coco.merge.cram	d4564b46cf3fd1f64b672a360714240f	Gorilla_gorilla_gorilla	Coco
delphi_1.g.vcf.gz	7fa0e35c8f14f43c2501d3ba3cc2a5eb	Gorilla_gorilla_gorilla	delphi
delphi_2.g.vcf.gz	8694fe2f48f5d90cf997b7d6d04dfed6	Gorilla_gorilla_gorilla	delphi
delphi_3.g.vcf.gz	0a0c5c0a8b389be71b28d2498294ff8d	Gorilla_gorilla_gorilla	delphi
delphi_4.g.vcf.gz	c1e168ee4ac96ef5bf3b23e7ca183c73	Gorilla_gorilla_gorilla	delphi
delphi_5.g.vcf.gz	b7bda7990376a186fa0e7944f5fdb969	Gorilla_gorilla_gorilla	delphi
delphi_6.g.vcf.gz	8da94f5666704e48debd1576b7ede8d9	Gorilla_gorilla_gorilla	delphi
delphi_7.g.vcf.gz	5203f8ee337f1fa2124c3e3e3820a161	Gorilla_gorilla_gorilla	delphi
delphi_8.g.vcf.gz	6650f0af647322aa6c0527cac0b02dc6	Gorilla_gorilla_gorilla	delphi
delphi_9.g.vcf.gz	574bbde5b2575ce9f707ed607f83a514	Gorilla_gorilla_gorilla	delphi
delphi_10.g.vcf.gz	fbc31701cf52842070111d840e0dbb8f	Gorilla_gorilla_gorilla	delphi
delphi_11.g.vcf.gz	fc1d7e210cf8c98c4611026dca943849	Gorilla_gorilla_gorilla	delphi
delphi_12.g.vcf.gz	e440349deac57b5ef7747eb0dc1d2379	Gorilla_gorilla_gorilla	delphi
delphi_13.g.vcf.gz	88faa05a2b7e9c8efab0707c49bcda5a	Gorilla_gorilla_gorilla	delphi
delphi_14.g.vcf.gz	e2feddd977462aa5bc6b9f367a81becd	Gorilla_gorilla_gorilla	delphi
delphi_15.g.vcf.gz	2c7900ac61e3e09520c141ebe95774b1	Gorilla_gorilla_gorilla	delphi
delphi_16.g.vcf.gz	1898b805856403a48a79bc9b27d966be	Gorilla_gorilla_gorilla	delphi
delphi_17.g.vcf.gz	8d9d345d9789c2d3f3ec3dfe679f2c78	Gorilla_gorilla_gorilla	delphi
delphi_18.g.vcf.gz	2ce1cfe8cc3a3a151240fff2f3be2f86	Gorilla_gorilla_gorilla	delphi
delphi_19.g.vcf.gz	9c749db41db3cfb44d2eef2791c162c1	Gorilla_gorilla_gorilla	delphi
delphi_20.g.vcf.gz	7a7354e2888517224b5bff1198b8d42f	Gorilla_gorilla_gorilla	delphi
delphi_21.g.vcf.gz	1375b83257373984f332f43c508a9ecb	Gorilla_gorilla_gorilla	delphi
delphi_22.g.vcf.gz	31bbb4240fcb2d0c4dec564262d5333f	Gorilla_gorilla_gorilla	delphi
delphi_X.g.vcf.gz	148c697ca63c4ed0c66feee24ffc3230	Gorilla_gorilla_gorilla	delphi
delphi.merge.cram	8c9eb3d0a15c6bf12e5de79b2bc4ec90	Gorilla_gorilla_gorilla	delphi
Dian_1.g.vcf.gz	d724c223e363b7ea5abf234e66acdb28	Gorilla_gorilla_gorilla	Dian
Dian_2.g.vcf.gz	888652a1ad476ff854a569a6938d54b7	Gorilla_gorilla_gorilla	Dian
Dian_3.g.vcf.gz	566251e8d501cb99b0e87f1dd1cff67c	Gorilla_gorilla_gorilla	Dian
Dian_4.g.vcf.gz	40d335e789af2b4ce689f52b5405176d	Gorilla_gorilla_gorilla	Dian
Dian_5.g.vcf.gz	746469b03d332aa346bbf35a6c389926	Gorilla_gorilla_gorilla	Dian
Dian_6.g.vcf.gz	c0e4c5a762f9f24dffafec6070a40f96	Gorilla_gorilla_gorilla	Dian
Dian_7.g.vcf.gz	7126547c24260362eaf3de35c2422c58	Gorilla_gorilla_gorilla	Dian
Dian_8.g.vcf.gz	17f65a1b6ca2455868918112152fbdda	Gorilla_gorilla_gorilla	Dian
Dian_9.g.vcf.gz	e50b107944d7e3e43187faaedb1d2dc9	Gorilla_gorilla_gorilla	Dian
Dian_10.g.vcf.gz	e7476c97357d53be2d5b8e2b28ce9089	Gorilla_gorilla_gorilla	Dian
Dian_11.g.vcf.gz	6387512580615d348a7ea8616a910fd7	Gorilla_gorilla_gorilla	Dian
Dian_12.g.vcf.gz	8a11dd5bc8e2d7eafed3797f788619f7	Gorilla_gorilla_gorilla	Dian
Dian_13.g.vcf.gz	74a70ed023653b69f1edad3997f60c9d	Gorilla_gorilla_gorilla	Dian
Dian_14.g.vcf.gz	edd504abac518e9834956d5ad51994d5	Gorilla_gorilla_gorilla	Dian
Dian_15.g.vcf.gz	ea5fde517ca9ca31c2735621d60ef207	Gorilla_gorilla_gorilla	Dian
Dian_16.g.vcf.gz	1f8904fcc73ddc43bd278c968f99818a	Gorilla_gorilla_gorilla	Dian
Dian_17.g.vcf.gz	e0076ed97ed60d295aeb606e811c9b2f	Gorilla_gorilla_gorilla	Dian
Dian_18.g.vcf.gz	d4d1dbe6f1d4b0d28df13ad16c0be416	Gorilla_gorilla_gorilla	Dian
Dian_19.g.vcf.gz	d11c78cfd1dc168ce3fce71593dc9c2d	Gorilla_gorilla_gorilla	Dian
Dian_20.g.vcf.gz	d53d70bd53b8abc82afdd3882f32ae30	Gorilla_gorilla_gorilla	Dian
Dian_21.g.vcf.gz	7184fbf41e7e3d65919fdeb8a36dc7ae	Gorilla_gorilla_gorilla	Dian
Dian_22.g.vcf.gz	e16eb3a52cb5673cb3daf75e06ba75d1	Gorilla_gorilla_gorilla	Dian
Dian_X.g.vcf.gz	79f74409cb6e4fce7ede16ebc7d5ed04	Gorilla_gorilla_gorilla	Dian
Dian.merge.cram	27b00f33f9fb95500109f44deed3a934	Gorilla_gorilla_gorilla	Dian
Helen_1.g.vcf.gz	a125ada5d9105c04231e58da1c8f7151	Gorilla_gorilla_gorilla	Helen
Helen_2.g.vcf.gz	a4e91739a0b24d94581176dc23a00398	Gorilla_gorilla_gorilla	Helen
Helen_3.g.vcf.gz	3c97e269bed9d0b4f1e9fb2ed7b8d2da	Gorilla_gorilla_gorilla	Helen
Helen_4.g.vcf.gz	5854ca5fd34f12edafef8ad853701e5d	Gorilla_gorilla_gorilla	Helen
Helen_5.g.vcf.gz	cc614b31c249053b85acb7bfb5ddefb6	Gorilla_gorilla_gorilla	Helen
Helen_6.g.vcf.gz	202b2f7558988fa611833e8012caa024	Gorilla_gorilla_gorilla	Helen
Helen_7.g.vcf.gz	eea57f9f5e644a55ddedaaafed1c9dac	Gorilla_gorilla_gorilla	Helen
Helen_8.g.vcf.gz	3aa3a354742aa5624fadc74424b4bf96	Gorilla_gorilla_gorilla	Helen
Helen_9.g.vcf.gz	f7d4dd14c2f0bb32218938233d965116	Gorilla_gorilla_gorilla	Helen
Helen_10.g.vcf.gz	aaba2f7c96d0c0cb84576b2c9f46afbf	Gorilla_gorilla_gorilla	Helen
Helen_11.g.vcf.gz	da037aba4420db343b337329e4af4d75	Gorilla_gorilla_gorilla	Helen
Helen_12.g.vcf.gz	d9de0e6820605ac55725984e9541d055	Gorilla_gorilla_gorilla	Helen
Helen_13.g.vcf.gz	060ced2a154e57abbe96f7eeac845192	Gorilla_gorilla_gorilla	Helen
Helen_14.g.vcf.gz	18587ca6b1c8fde55c778f5eafbd0b8a	Gorilla_gorilla_gorilla	Helen
Helen_15.g.vcf.gz	d3bf5439bcc8802ac538388ee3b4741d	Gorilla_gorilla_gorilla	Helen
Helen_16.g.vcf.gz	d8c3c2804198d7bfc0dc226630e754cf	Gorilla_gorilla_gorilla	Helen
Helen_17.g.vcf.gz	7544161399f392d85591ae995edbb8e8	Gorilla_gorilla_gorilla	Helen
Helen_18.g.vcf.gz	f11d9f81a856ec43233b29b3402fcae9	Gorilla_gorilla_gorilla	Helen
Helen_19.g.vcf.gz	f7ecc40c04b97327fe6e26bed1d8187f	Gorilla_gorilla_gorilla	Helen
Helen_20.g.vcf.gz	506b9dda475146b508a5067128a4ab91	Gorilla_gorilla_gorilla	Helen
Helen_21.g.vcf.gz	2531c56c6e7551d6ad138a48e9209564	Gorilla_gorilla_gorilla	Helen
Helen_22.g.vcf.gz	c93a9a414fe2d4fce0feac7f67e95f3d	Gorilla_gorilla_gorilla	Helen
Helen_X.g.vcf.gz	551d5f98b68b7d407548956a380a3e97	Gorilla_gorilla_gorilla	Helen
Helen.merge.cram	811f9cf3f8f31c4e81c77c0b90dae26a	Gorilla_gorilla_gorilla	Helen
Katie986_1.g.vcf.gz	d6759b94e28f070cc5e26f1512f87f32	Gorilla_gorilla_gorilla	Katie986
Katie986_2.g.vcf.gz	6bd54e51086c66259a16c779b8a05ab9	Gorilla_gorilla_gorilla	Katie986
Katie986_3.g.vcf.gz	8d105dc52449d6d31e5fbc7955be3e06	Gorilla_gorilla_gorilla	Katie986
Katie986_4.g.vcf.gz	0ab4a503e86426df659bdc1895985a18	Gorilla_gorilla_gorilla	Katie986
Katie986_5.g.vcf.gz	5ad6b434735fef610530e89058629b76	Gorilla_gorilla_gorilla	Katie986
Katie986_6.g.vcf.gz	462766aa7156b29353a6387828442dd8	Gorilla_gorilla_gorilla	Katie986
Katie986_7.g.vcf.gz	c04b641b395b7dc97b7963bbcebdcd6b	Gorilla_gorilla_gorilla	Katie986
Katie986_8.g.vcf.gz	582bbebff2cf7a45921128b96d6ad1b4	Gorilla_gorilla_gorilla	Katie986
Katie986_9.g.vcf.gz	a84cdcf4bdaaf357ea56f5633aaa7947	Gorilla_gorilla_gorilla	Katie986
Katie986_10.g.vcf.gz	6c83efb1aa8961d4cbc8be92dddc4158	Gorilla_gorilla_gorilla	Katie986
Katie986_11.g.vcf.gz	a72e86995a3e1274bea1ea7849f53295	Gorilla_gorilla_gorilla	Katie986
Katie986_12.g.vcf.gz	e0aab02421ea43ad76d1554f0f049eaf	Gorilla_gorilla_gorilla	Katie986
Katie986_13.g.vcf.gz	503f40fb6a4a85dd5fc7fa30f42b914a	Gorilla_gorilla_gorilla	Katie986
Katie986_14.g.vcf.gz	b6851625ea2a9597b85cbb559d758c84	Gorilla_gorilla_gorilla	Katie986
Katie986_15.g.vcf.gz	a02c6193c88c1967ca674bc9f7731aec	Gorilla_gorilla_gorilla	Katie986
Katie986_16.g.vcf.gz	6c7b79faba770b767e8695d070bb09fd	Gorilla_gorilla_gorilla	Katie986
Katie986_17.g.vcf.gz	3c4faf8acc9e084a2ad0c45da23c62c8	Gorilla_gorilla_gorilla	Katie986
Katie986_18.g.vcf.gz	a86708b592eb519719858e1eee4a98a1	Gorilla_gorilla_gorilla	Katie986
Katie986_19.g.vcf.gz	bc1404b1800db4b0a1999782c6c533dd	Gorilla_gorilla_gorilla	Katie986
Katie986_20.g.vcf.gz	fae276dba9918d50b35959f1a21b39c4	Gorilla_gorilla_gorilla	Katie986
Katie986_21.g.vcf.gz	5668de0b7cc029ff22fac4da5cd65436	Gorilla_gorilla_gorilla	Katie986
Katie986_22.g.vcf.gz	0ede32989803365fef454c754860cbef	Gorilla_gorilla_gorilla	Katie986
Katie986_X.g.vcf.gz	08f8da1eb189ed7ab5de25ac9d3ddf43	Gorilla_gorilla_gorilla	Katie986
Katie986.merge.cram	393c4f09fb6edef1a7e43c2e75031e9f	Gorilla_gorilla_gorilla	Katie986
KatieB650_1.g.vcf.gz	84aead7c6ef2d9a3d8e4d56e91b8add5	Gorilla_gorilla_gorilla	KatieB650
KatieB650_2.g.vcf.gz	1260a8b0bb7b08e70abda8557d83853f	Gorilla_gorilla_gorilla	KatieB650
KatieB650_3.g.vcf.gz	008739c98fe23e7c8c21c543ef239331	Gorilla_gorilla_gorilla	KatieB650
KatieB650_4.g.vcf.gz	55ac9e6a23f7cd69a3a7717e820aa3bc	Gorilla_gorilla_gorilla	KatieB650
KatieB650_5.g.vcf.gz	c2a6c2d8cdeefdf3684c27793f57b573	Gorilla_gorilla_gorilla	KatieB650
KatieB650_6.g.vcf.gz	128432ea8a4defbf31a6f54b76d2c099	Gorilla_gorilla_gorilla	KatieB650
KatieB650_7.g.vcf.gz	97106176aad27dffe5a80f4735e56dfa	Gorilla_gorilla_gorilla	KatieB650
KatieB650_8.g.vcf.gz	a84b3cac6d5f7f326ac90acb1698ffc7	Gorilla_gorilla_gorilla	KatieB650
KatieB650_9.g.vcf.gz	7a771c15230e3b90efb725df0649d478	Gorilla_gorilla_gorilla	KatieB650
KatieB650_10.g.vcf.gz	fe892758582141a72478cfa92620f1b9	Gorilla_gorilla_gorilla	KatieB650
KatieB650_11.g.vcf.gz	a7d9921953771c781e899695852f39be	Gorilla_gorilla_gorilla	KatieB650
KatieB650_12.g.vcf.gz	1cc7de77f9a3495c3f26b6ea6812318b	Gorilla_gorilla_gorilla	KatieB650
KatieB650_13.g.vcf.gz	6d6711ad11804af2a70003233f1f4820	Gorilla_gorilla_gorilla	KatieB650
KatieB650_14.g.vcf.gz	a213dbb5e0a7c58ac8f87bee7ae7697e	Gorilla_gorilla_gorilla	KatieB650
KatieB650_15.g.vcf.gz	1cfb12a1d6740852bea298933bac406d	Gorilla_gorilla_gorilla	KatieB650
KatieB650_16.g.vcf.gz	c899b5692e80aced12a4f9279a46a422	Gorilla_gorilla_gorilla	KatieB650
KatieB650_17.g.vcf.gz	102defba14203f745067a4275c21c03c	Gorilla_gorilla_gorilla	KatieB650
KatieB650_18.g.vcf.gz	c2da4fb0e2353c9dec0d5c6bdf4d25ac	Gorilla_gorilla_gorilla	KatieB650
KatieB650_19.g.vcf.gz	b5e2a1a499f0d7ddd9d0aafc8b205ec4	Gorilla_gorilla_gorilla	KatieB650
KatieB650_20.g.vcf.gz	b7888429f366d9a778b3eae814567fa5	Gorilla_gorilla_gorilla	KatieB650
KatieB650_21.g.vcf.gz	54851e3a9790c3f98d34796126b9b08a	Gorilla_gorilla_gorilla	KatieB650
KatieB650_22.g.vcf.gz	0d2fbe7935a6454faa4b556c8f5d3d7b	Gorilla_gorilla_gorilla	KatieB650
KatieB650_X.g.vcf.gz	ecbaaefd5707dcb5c7ad13a8b6ce6c8d	Gorilla_gorilla_gorilla	KatieB650
KatieB650.merge.cram	2edb4d9b84fbda3d77cb240cef4e1cf5	Gorilla_gorilla_gorilla	KatieB650
Kokomo_1.g.vcf.gz	08bf17bd5baac26d98a0ec3f74c3fc43	Gorilla_gorilla_gorilla	Kokomo
Kokomo_2.g.vcf.gz	d62f44f1d2eb0fc90fd8a68c6174e965	Gorilla_gorilla_gorilla	Kokomo
Kokomo_3.g.vcf.gz	5fb3a54cc29a4efdfa25e07e8c719b02	Gorilla_gorilla_gorilla	Kokomo
Kokomo_4.g.vcf.gz	8f4fde54556f07f922371d025bdb5c00	Gorilla_gorilla_gorilla	Kokomo
Kokomo_5.g.vcf.gz	f799369d5f28d3b723e24511e0f1cce4	Gorilla_gorilla_gorilla	Kokomo
Kokomo_6.g.vcf.gz	9115c3df1bf0d80133858e4e3759382d	Gorilla_gorilla_gorilla	Kokomo
Kokomo_7.g.vcf.gz	01faad7bc399a249ec8f7c433d1719a8	Gorilla_gorilla_gorilla	Kokomo
Kokomo_8.g.vcf.gz	e8576577c2e07c470b03b645f653fe15	Gorilla_gorilla_gorilla	Kokomo
Kokomo_9.g.vcf.gz	7948d34821194f3ade644917cf0e6b70	Gorilla_gorilla_gorilla	Kokomo
Kokomo_10.g.vcf.gz	ff0a6048977a2fe33f39def090421caf	Gorilla_gorilla_gorilla	Kokomo
Kokomo_11.g.vcf.gz	ed03380b18f3fdd5185925e4729dfb24	Gorilla_gorilla_gorilla	Kokomo
Kokomo_12.g.vcf.gz	67deb3219e219f0b681ed5011aa4be57	Gorilla_gorilla_gorilla	Kokomo
Kokomo_13.g.vcf.gz	67917ef027e1ba65f7f0ceb0eab20628	Gorilla_gorilla_gorilla	Kokomo
Kokomo_14.g.vcf.gz	10749a839b4cd977d3d5ce21c12ed791	Gorilla_gorilla_gorilla	Kokomo
Kokomo_15.g.vcf.gz	0072b9848ad369065964dedc7f5aa580	Gorilla_gorilla_gorilla	Kokomo
Kokomo_16.g.vcf.gz	6ecc3a75a505150545c3aadb5211062c	Gorilla_gorilla_gorilla	Kokomo
Kokomo_17.g.vcf.gz	8c9683e1f2d23a810c9ca77c30a6eef4	Gorilla_gorilla_gorilla	Kokomo
Kokomo_18.g.vcf.gz	2cb3d4935d9385398e79805e594bf781	Gorilla_gorilla_gorilla	Kokomo
Kokomo_19.g.vcf.gz	58e360fe4a065bcb6a57a1fd196fd32b	Gorilla_gorilla_gorilla	Kokomo
Kokomo_20.g.vcf.gz	df8a0189d8e8591eaa0f57049cf2cf27	Gorilla_gorilla_gorilla	Kokomo
Kokomo_21.g.vcf.gz	2301fc11c765c96e2785ce99b0ca401a	Gorilla_gorilla_gorilla	Kokomo
Kokomo_22.g.vcf.gz	55af2f50ed4a3c4ebbe04520a8db93d8	Gorilla_gorilla_gorilla	Kokomo
Kokomo_X.g.vcf.gz	98f134076366d66ec1c83f4cf8dae099	Gorilla_gorilla_gorilla	Kokomo
Kokomo.merge.cram	ed518ea2d1f6242a133c0b3f0974dd45	Gorilla_gorilla_gorilla	Kokomo
Kolo_1.g.vcf.gz	6531496bdb9147842928354c115dd127	Gorilla_gorilla_gorilla	Kolo
Kolo_2.g.vcf.gz	a9c367f94a150fd1da715c46fa5b4ae0	Gorilla_gorilla_gorilla	Kolo
Kolo_3.g.vcf.gz	bbdf90a2ebd8defd121cdb5b63d8a1e1	Gorilla_gorilla_gorilla	Kolo
Kolo_4.g.vcf.gz	3c584a082240514d27a20d503cfee9fb	Gorilla_gorilla_gorilla	Kolo
Kolo_5.g.vcf.gz	eb9d1e47d6cab0cd59978ba8e20d96a5	Gorilla_gorilla_gorilla	Kolo
Kolo_6.g.vcf.gz	a5c566a4600d3c70ea4490ebb722a2bc	Gorilla_gorilla_gorilla	Kolo
Kolo_7.g.vcf.gz	6fdb1bde8105d69f22224011e45b2fc1	Gorilla_gorilla_gorilla	Kolo
Kolo_8.g.vcf.gz	7c083f5c3a5d8265dc9bc22122b1bb2f	Gorilla_gorilla_gorilla	Kolo
Kolo_9.g.vcf.gz	2c5375f80cc860cbfa9813ce3a44b3df	Gorilla_gorilla_gorilla	Kolo
Kolo_10.g.vcf.gz	43a95ea70e227d2f14941a6383de7e7b	Gorilla_gorilla_gorilla	Kolo
Kolo_11.g.vcf.gz	74e0824ea03b338c12fb3f6642491529	Gorilla_gorilla_gorilla	Kolo
Kolo_12.g.vcf.gz	95036551e7ea0addc460fdd993ebb91b	Gorilla_gorilla_gorilla	Kolo
Kolo_13.g.vcf.gz	235a877f1d2a6f44b2d47380744c9459	Gorilla_gorilla_gorilla	Kolo
Kolo_14.g.vcf.gz	4f17594b98fc7aebce5e045dffcea289	Gorilla_gorilla_gorilla	Kolo
Kolo_15.g.vcf.gz	51ee0e5422c89c868bd87f46558fef72	Gorilla_gorilla_gorilla	Kolo
Kolo_16.g.vcf.gz	e3173d6c144ce5f94fe7852c5a349c78	Gorilla_gorilla_gorilla	Kolo
Kolo_17.g.vcf.gz	83f7a2ff2c0cc41c3078f1b117394b2f	Gorilla_gorilla_gorilla	Kolo
Kolo_18.g.vcf.gz	0a45025a3ff516b0358af182c00a0df7	Gorilla_gorilla_gorilla	Kolo
Kolo_19.g.vcf.gz	8179990bc4a8ef51d600bd034cbc0ead	Gorilla_gorilla_gorilla	Kolo
Kolo_20.g.vcf.gz	dcdd4a059adc0df3250961772c6edf31	Gorilla_gorilla_gorilla	Kolo
Kolo_21.g.vcf.gz	c087e562ecd921fb6f5bac4751bd5916	Gorilla_gorilla_gorilla	Kolo
Kolo_22.g.vcf.gz	3fdc31e1ed5f2ee3b40310c1e9be962d	Gorilla_gorilla_gorilla	Kolo
Kolo_X.g.vcf.gz	5571083125ff7243ebcbf1c466109a36	Gorilla_gorilla_gorilla	Kolo
Kolo.merge.cram	14b93c1d08b03b87be0bf472bcae84ce	Gorilla_gorilla_gorilla	Kolo
Kowali_1.g.vcf.gz	6511fc6c2874b6c0541a2ba18337564b	Gorilla_gorilla_gorilla	Kowali
Kowali_2.g.vcf.gz	0268bcab0999dd8b06e08f7a8e7d8ab9	Gorilla_gorilla_gorilla	Kowali
Kowali_3.g.vcf.gz	7faaf6b6c8ff5b86df1faac08170d2d5	Gorilla_gorilla_gorilla	Kowali
Kowali_4.g.vcf.gz	71c727eceed25758315fce274257e2df	Gorilla_gorilla_gorilla	Kowali
Kowali_5.g.vcf.gz	d0b23e068b2ed7f6254fb46f131f3208	Gorilla_gorilla_gorilla	Kowali
Kowali_6.g.vcf.gz	e5d92ccbc933cdd4941537e86b6b11c8	Gorilla_gorilla_gorilla	Kowali
Kowali_7.g.vcf.gz	bb7b6067cc6fffe3da7430fa39f53151	Gorilla_gorilla_gorilla	Kowali
Kowali_8.g.vcf.gz	0f5d6a051e0a3289e864e4eb8ebb44f7	Gorilla_gorilla_gorilla	Kowali
Kowali_9.g.vcf.gz	375b3587070edaadbf375fcbad442b16	Gorilla_gorilla_gorilla	Kowali
Kowali_10.g.vcf.gz	6a5351a0437c49ed066fb3e70f245d91	Gorilla_gorilla_gorilla	Kowali
Kowali_11.g.vcf.gz	debbe2c9d699730183bdd7b7fbd004f6	Gorilla_gorilla_gorilla	Kowali
Kowali_12.g.vcf.gz	624a7ccb65e10e9131b1bcca50e70c07	Gorilla_gorilla_gorilla	Kowali
Kowali_13.g.vcf.gz	1959732a68c6c3e10445724fad8b31e7	Gorilla_gorilla_gorilla	Kowali
Kowali_14.g.vcf.gz	2bbfa09d6b699e4cb6a075fe415a8395	Gorilla_gorilla_gorilla	Kowali
Kowali_15.g.vcf.gz	ca8333b92bc6094660b6eafda3be8364	Gorilla_gorilla_gorilla	Kowali
Kowali_16.g.vcf.gz	88cffe5dba9aac12e4553db785427af1	Gorilla_gorilla_gorilla	Kowali
Kowali_17.g.vcf.gz	9ca8088c5cf4d64734e7b03967d39a86	Gorilla_gorilla_gorilla	Kowali
Kowali_18.g.vcf.gz	5c0bd8f1d2197b890457f9c73189fe4f	Gorilla_gorilla_gorilla	Kowali
Kowali_19.g.vcf.gz	e046811f8b655e1f8092bd3d9cd350a9	Gorilla_gorilla_gorilla	Kowali
Kowali_20.g.vcf.gz	3016cc030c7da82ddbd96ac1f6319f81	Gorilla_gorilla_gorilla	Kowali
Kowali_21.g.vcf.gz	0bb3ccb6486eb82aff61c8b700fd00c2	Gorilla_gorilla_gorilla	Kowali
Kowali_22.g.vcf.gz	d4cb6531e7878d586c62c036c0a3d83a	Gorilla_gorilla_gorilla	Kowali
Kowali_X.g.vcf.gz	b1c3348f9bcc7362c79b65555a34b08f	Gorilla_gorilla_gorilla	Kowali
Kowali.merge.cram	be4d3ffa410951c125bfd2d83765da86	Gorilla_gorilla_gorilla	Kowali
Mimi_1.g.vcf.gz	0e1bc419143cc901817d2f23563a25f3	Gorilla_gorilla_gorilla	Mimi
Mimi_2.g.vcf.gz	c9a41bad454437f63bd240715528d423	Gorilla_gorilla_gorilla	Mimi
Mimi_3.g.vcf.gz	6b8e779352c91d2a1dfb71f7d7930c4a	Gorilla_gorilla_gorilla	Mimi
Mimi_4.g.vcf.gz	4dafa72824d1484811ea82023d083ddd	Gorilla_gorilla_gorilla	Mimi
Mimi_5.g.vcf.gz	2d4a84bb055a26ff69ed96d941bec793	Gorilla_gorilla_gorilla	Mimi
Mimi_6.g.vcf.gz	b1b5c073357368353ec85267d685d953	Gorilla_gorilla_gorilla	Mimi
Mimi_7.g.vcf.gz	2b66a88f57090bd5a4be13ddc408d41f	Gorilla_gorilla_gorilla	Mimi
Mimi_8.g.vcf.gz	67783eddc9d524fe0b1a86795861e97e	Gorilla_gorilla_gorilla	Mimi
Mimi_9.g.vcf.gz	dc5d831bfb97203d80e49ab3b687dabe	Gorilla_gorilla_gorilla	Mimi
Mimi_10.g.vcf.gz	695896b22972390412b830ea37692c7c	Gorilla_gorilla_gorilla	Mimi
Mimi_11.g.vcf.gz	daac1739dbb7e4891eaebe9f2059ac29	Gorilla_gorilla_gorilla	Mimi
Mimi_12.g.vcf.gz	2809bf17d7344500a4898843c69c946f	Gorilla_gorilla_gorilla	Mimi
Mimi_13.g.vcf.gz	290e1cd5438074349478e37657281162	Gorilla_gorilla_gorilla	Mimi
Mimi_14.g.vcf.gz	88ea176c3b7a9760ea3dd9789eab625c	Gorilla_gorilla_gorilla	Mimi
Mimi_15.g.vcf.gz	ad6ac0b8604272c453037ccdc571ad39	Gorilla_gorilla_gorilla	Mimi
Mimi_16.g.vcf.gz	cbb7729c728e77e09765cccfaff961dc	Gorilla_gorilla_gorilla	Mimi
Mimi_17.g.vcf.gz	dc7d8cd2f2c90c848be162d02b65dc53	Gorilla_gorilla_gorilla	Mimi
Mimi_18.g.vcf.gz	3594c4dc8c76d99f281374a4fa63af08	Gorilla_gorilla_gorilla	Mimi
Mimi_19.g.vcf.gz	918847733a84a99a93e592f760f676cf	Gorilla_gorilla_gorilla	Mimi
Mimi_20.g.vcf.gz	ad8ae022f7b1d2420e5489c32f2bcba3	Gorilla_gorilla_gorilla	Mimi
Mimi_21.g.vcf.gz	67664124d9934b3724e1ec95cd95fb8f	Gorilla_gorilla_gorilla	Mimi
Mimi_22.g.vcf.gz	c491651e00b1141f2ca33f79efa7385f	Gorilla_gorilla_gorilla	Mimi
Mimi_X.g.vcf.gz	a94a72ad24468b7b51379079cb7f119c	Gorilla_gorilla_gorilla	Mimi
Mimi.merge.cram	59509277ac431adcbd6d17004bda570c	Gorilla_gorilla_gorilla	Mimi
naA2_1.g.vcf.gz	d73badfdf77dba1b161d278a466de06e	Gorilla_gorilla_gorilla	naA2
naA2_2.g.vcf.gz	508dc55177a2f64d619d5b06bc56c62b	Gorilla_gorilla_gorilla	naA2
naA2_3.g.vcf.gz	3f81e39cbc1d06fdde35c633346e8373	Gorilla_gorilla_gorilla	naA2
naA2_4.g.vcf.gz	64956c66d77594d1a02803994975d767	Gorilla_gorilla_gorilla	naA2
naA2_5.g.vcf.gz	ebcbf328ed53acd7ef6bcae974dc85e2	Gorilla_gorilla_gorilla	naA2
naA2_6.g.vcf.gz	7ed41046684c943aa3d91c1c1ddba7f8	Gorilla_gorilla_gorilla	naA2
naA2_7.g.vcf.gz	6743e901ab60de05be1d18d888f57e08	Gorilla_gorilla_gorilla	naA2
naA2_8.g.vcf.gz	a0f4cfb22693f0d92f16c05026dc21e1	Gorilla_gorilla_gorilla	naA2
naA2_9.g.vcf.gz	2f5ad0df2e7bb1efcc1720f40cded6dd	Gorilla_gorilla_gorilla	naA2
naA2_10.g.vcf.gz	f378cb15b325c7611ea8bbb04b92e709	Gorilla_gorilla_gorilla	naA2
naA2_11.g.vcf.gz	ed0c0368da1e7f52b9f9af6b5bd286d8	Gorilla_gorilla_gorilla	naA2
naA2_12.g.vcf.gz	816e18e873078d7063ab4cceef6f40d9	Gorilla_gorilla_gorilla	naA2
naA2_13.g.vcf.gz	29509fdc22f70a7f4cc131e32b9a1665	Gorilla_gorilla_gorilla	naA2
naA2_14.g.vcf.gz	c0fb7826daee217f43ea14cc9ba39a1b	Gorilla_gorilla_gorilla	naA2
naA2_15.g.vcf.gz	ba767f7e43927cc76f736ee959069588	Gorilla_gorilla_gorilla	naA2
naA2_16.g.vcf.gz	4ccd3b986f0da3fe242e6b1b5ecc362b	Gorilla_gorilla_gorilla	naA2
naA2_17.g.vcf.gz	8fc0a22b5ddd81975d004f304095a595	Gorilla_gorilla_gorilla	naA2
naA2_18.g.vcf.gz	fddbd17b0e6c06cbc4fe2a8d2b06ad03	Gorilla_gorilla_gorilla	naA2
naA2_19.g.vcf.gz	ea148b13e010035c90c7cd9690157f5a	Gorilla_gorilla_gorilla	naA2
naA2_20.g.vcf.gz	9c5470c09910d92d77a0cc2be23ece0d	Gorilla_gorilla_gorilla	naA2
naA2_21.g.vcf.gz	d9889441dcfe4a3856b50b799a989b8f	Gorilla_gorilla_gorilla	naA2
naA2_22.g.vcf.gz	a793b4df9d6648886c978d3500258c18	Gorilla_gorilla_gorilla	naA2
naA2_X.g.vcf.gz	e1362719f02f4773a464c3256907fc3b	Gorilla_gorilla_gorilla	naA2
naA2.merge.cram	33a5e6e1c67181136fc39c68e37e6c8e	Gorilla_gorilla_gorilla	naA2
Oko_1.g.vcf.gz	821a1809373ca07712f883547d40e858	Gorilla_gorilla_gorilla	Oko
Oko_2.g.vcf.gz	33d3579f11a5c7ac8170152c8f013529	Gorilla_gorilla_gorilla	Oko
Oko_3.g.vcf.gz	a0a66983b624aebd2d65f32bb342c8b4	Gorilla_gorilla_gorilla	Oko
Oko_4.g.vcf.gz	f821b1e257218f248b1bbaf5eb826ce7	Gorilla_gorilla_gorilla	Oko
Oko_5.g.vcf.gz	5077d76f4906ec0b4234a274d11a2d06	Gorilla_gorilla_gorilla	Oko
Oko_6.g.vcf.gz	c21b7fc138a8a817b81691436197de72	Gorilla_gorilla_gorilla	Oko
Oko_7.g.vcf.gz	882ef153215f419048a30bb4ba54009a	Gorilla_gorilla_gorilla	Oko
Oko_8.g.vcf.gz	5b752dd00869d3597ddba5b3c7b21bbe	Gorilla_gorilla_gorilla	Oko
Oko_9.g.vcf.gz	479e6fa258baca982eb052473b27e378	Gorilla_gorilla_gorilla	Oko
Oko_10.g.vcf.gz	c6ae7b50a7b67584fe35a98af3119529	Gorilla_gorilla_gorilla	Oko
Oko_11.g.vcf.gz	bc207500c9a8657773fee5c2ce936a0c	Gorilla_gorilla_gorilla	Oko
Oko_12.g.vcf.gz	fc38151aa889ea26ca03d157346c580c	Gorilla_gorilla_gorilla	Oko
Oko_13.g.vcf.gz	4421ee757f250d5a8d405d1d036075ed	Gorilla_gorilla_gorilla	Oko
Oko_14.g.vcf.gz	966807af40592f960db68d726b700591	Gorilla_gorilla_gorilla	Oko
Oko_15.g.vcf.gz	0da916962ce25133da618d014ef5fdaa	Gorilla_gorilla_gorilla	Oko
Oko_16.g.vcf.gz	4c3d948ab15fc2abc2413d28178322e4	Gorilla_gorilla_gorilla	Oko
Oko_17.g.vcf.gz	3ce1b60b0ed5acc4e6ac57eb991c4623	Gorilla_gorilla_gorilla	Oko
Oko_18.g.vcf.gz	2af0d81d56b7bfe7661a31537008b6be	Gorilla_gorilla_gorilla	Oko
Oko_19.g.vcf.gz	7ee39eb63976276ea1f2d7d95161714e	Gorilla_gorilla_gorilla	Oko
Oko_20.g.vcf.gz	27bfef3040f11cc7fa5bc2948c862b69	Gorilla_gorilla_gorilla	Oko
Oko_21.g.vcf.gz	f877ce83f7c2c50b5d6bf61ff9df5fdd	Gorilla_gorilla_gorilla	Oko
Oko_22.g.vcf.gz	2dbe2414c6d9b4f282d59d27b596ff84	Gorilla_gorilla_gorilla	Oko
Oko_X.g.vcf.gz	c4efec7014de22022d28f1d3b47f837a	Gorilla_gorilla_gorilla	Oko
Oko.merge.cram	50a0f9bda122bb0b6e698f0bd623bfbc	Gorilla_gorilla_gorilla	Oko
Paki_1.g.vcf.gz	2cf0302ea74c68a962e0d6d28a6b5946	Gorilla_gorilla_gorilla	Paki
Paki_2.g.vcf.gz	3b41d1a68cfa8bf82526bd0ccf939e46	Gorilla_gorilla_gorilla	Paki
Paki_3.g.vcf.gz	e92b1a8f137db18bac060b21e0828416	Gorilla_gorilla_gorilla	Paki
Paki_4.g.vcf.gz	0d5fd2e563c8275bea052efda370349f	Gorilla_gorilla_gorilla	Paki
Paki_5.g.vcf.gz	8392b1f6c66a178479295b0fb73ba804	Gorilla_gorilla_gorilla	Paki
Paki_6.g.vcf.gz	ca6177ad29dbff23478fb8fbdd314ad1	Gorilla_gorilla_gorilla	Paki
Paki_7.g.vcf.gz	58bb49c8d67c91d6ec258810c03d84ed	Gorilla_gorilla_gorilla	Paki
Paki_8.g.vcf.gz	cd93ae92e43760f79526779927e90dc3	Gorilla_gorilla_gorilla	Paki
Paki_9.g.vcf.gz	50e408920a197a78f0273cf6bda99d4f	Gorilla_gorilla_gorilla	Paki
Paki_10.g.vcf.gz	fba836178bf4fd11d75d7dbb5648eabb	Gorilla_gorilla_gorilla	Paki
Paki_11.g.vcf.gz	d1803993ae1ebc415284bfc77924551b	Gorilla_gorilla_gorilla	Paki
Paki_12.g.vcf.gz	5ea71299b7405f805c47db9456ece909	Gorilla_gorilla_gorilla	Paki
Paki_13.g.vcf.gz	63596c0e5d88473d570215ca458efd89	Gorilla_gorilla_gorilla	Paki
Paki_14.g.vcf.gz	f8ce1a3fa334ec6f04408b6be796a703	Gorilla_gorilla_gorilla	Paki
Paki_15.g.vcf.gz	f6aa4efacb0dd70c9ba70efbac0a775d	Gorilla_gorilla_gorilla	Paki
Paki_16.g.vcf.gz	92e118e6b2135435662ae9f3bc3e401a	Gorilla_gorilla_gorilla	Paki
Paki_17.g.vcf.gz	41c30268478f48e173a33d9b786de908	Gorilla_gorilla_gorilla	Paki
Paki_18.g.vcf.gz	ccbf4b90711d585cc9593b2dcf5b78d4	Gorilla_gorilla_gorilla	Paki
Paki_19.g.vcf.gz	eb45564e9045a02ba93fdfdd2c2320d0	Gorilla_gorilla_gorilla	Paki
Paki_20.g.vcf.gz	651529e43eb86f9878b687b614c6a0ff	Gorilla_gorilla_gorilla	Paki
Paki_21.g.vcf.gz	2369e52590c01c8a277a40f3112ba6e1	Gorilla_gorilla_gorilla	Paki
Paki_22.g.vcf.gz	fe326de5875c5594db61d20e1ce81bcd	Gorilla_gorilla_gorilla	Paki
Paki_X.g.vcf.gz	884bdca7d089db88c59fccba39ba5674	Gorilla_gorilla_gorilla	Paki
Paki.merge.cram	d621f1d8a0532ceb030ad8e20e2f4ebd	Gorilla_gorilla_gorilla	Paki
Sandra_1.g.vcf.gz	01f36108a910889d905dbb289cab3178	Gorilla_gorilla_gorilla	Sandra
Sandra_2.g.vcf.gz	a928105c3c47d05eb88ccfa9596bf8e9	Gorilla_gorilla_gorilla	Sandra
Sandra_3.g.vcf.gz	aa677fb781a6ece7ea6af95f720dbdee	Gorilla_gorilla_gorilla	Sandra
Sandra_4.g.vcf.gz	1b3489c0b19e618db7962d61fbd04cd6	Gorilla_gorilla_gorilla	Sandra
Sandra_5.g.vcf.gz	c7bf0befac5125f74f60a8fedc615e22	Gorilla_gorilla_gorilla	Sandra
Sandra_6.g.vcf.gz	61b2eca7035c08646e71b0a421f03330	Gorilla_gorilla_gorilla	Sandra
Sandra_7.g.vcf.gz	5be203cd67fdbbcbcafa4d2bdaf1f831	Gorilla_gorilla_gorilla	Sandra
Sandra_8.g.vcf.gz	3f823a5969f3a3be1cd0ae7fb4924704	Gorilla_gorilla_gorilla	Sandra
Sandra_9.g.vcf.gz	8c5dbc14d7e786a45a0f594e3d31d1fa	Gorilla_gorilla_gorilla	Sandra
Sandra_10.g.vcf.gz	ea0a03183fd6469d393b5d5c9cbe5564	Gorilla_gorilla_gorilla	Sandra
Sandra_11.g.vcf.gz	b0fc0364ad5db6f33fd526eca0ae8f66	Gorilla_gorilla_gorilla	Sandra
Sandra_12.g.vcf.gz	d1995476c1db2a9a267ccfca317a59b4	Gorilla_gorilla_gorilla	Sandra
Sandra_13.g.vcf.gz	fa529c08c5cec73903b6aff2fa0d45f4	Gorilla_gorilla_gorilla	Sandra
Sandra_14.g.vcf.gz	37c00f7f721f4a3057076499fef3f530	Gorilla_gorilla_gorilla	Sandra
Sandra_15.g.vcf.gz	3a46d746c67f2f024aa07362685d584f	Gorilla_gorilla_gorilla	Sandra
Sandra_16.g.vcf.gz	4faa82c35800fb3faeec0628af93b21e	Gorilla_gorilla_gorilla	Sandra
Sandra_17.g.vcf.gz	51581b5a3eabda95ef70046424ad3859	Gorilla_gorilla_gorilla	Sandra
Sandra_18.g.vcf.gz	d542e651af0028ef6784ecfef946e041	Gorilla_gorilla_gorilla	Sandra
Sandra_19.g.vcf.gz	e4d81eade11aba9b0929de8ccdb08cd9	Gorilla_gorilla_gorilla	Sandra
Sandra_20.g.vcf.gz	ea438b03ca396e6e174e2bb52c9ee221	Gorilla_gorilla_gorilla	Sandra
Sandra_21.g.vcf.gz	4408f77ba537507697ef7efaeafa8e47	Gorilla_gorilla_gorilla	Sandra
Sandra_22.g.vcf.gz	494162f176cdbf58774131ab3390c1b8	Gorilla_gorilla_gorilla	Sandra
Sandra_X.g.vcf.gz	bcbaa29afa23e98a5db949a26e512d51	Gorilla_gorilla_gorilla	Sandra
Sandra.merge.cram	730a63614c0c1e93917e943c11f06c6d	Gorilla_gorilla_gorilla	Sandra
Suzie_1.g.vcf.gz	54a244346ab9cb0d014c3c9bd91aa0b1	Gorilla_gorilla_gorilla	Suzie
Suzie_2.g.vcf.gz	20d1abfa4dc6656bb8dc14ab4d66596a	Gorilla_gorilla_gorilla	Suzie
Suzie_3.g.vcf.gz	a47009d74acccfb0a9926bb26e98ced7	Gorilla_gorilla_gorilla	Suzie
Suzie_4.g.vcf.gz	cb0880acdf90c991778e72bdb0c58810	Gorilla_gorilla_gorilla	Suzie
Suzie_5.g.vcf.gz	17c3ebc74ea7fe96e72a8df2ae36a564	Gorilla_gorilla_gorilla	Suzie
Suzie_6.g.vcf.gz	dda2eded01abd2e24d05fe283721c932	Gorilla_gorilla_gorilla	Suzie
Suzie_7.g.vcf.gz	5ba8bb126e8a3a7faaf99718dc4768f2	Gorilla_gorilla_gorilla	Suzie
Suzie_8.g.vcf.gz	d4e52d487fa0621dcff94ddf5bfbec2e	Gorilla_gorilla_gorilla	Suzie
Suzie_9.g.vcf.gz	38afdfd93944633584b06488b5a10ffd	Gorilla_gorilla_gorilla	Suzie
Suzie_10.g.vcf.gz	471eddc78b87dabf5e9e1735afebdf4b	Gorilla_gorilla_gorilla	Suzie
Suzie_11.g.vcf.gz	598e21d2054fd08f06680912c91895fc	Gorilla_gorilla_gorilla	Suzie
Suzie_12.g.vcf.gz	b21150df896e38e3eb28835eebb2c0e7	Gorilla_gorilla_gorilla	Suzie
Suzie_13.g.vcf.gz	666be1d802a99feb2bd318ccf586345b	Gorilla_gorilla_gorilla	Suzie
Suzie_14.g.vcf.gz	fd135bb98c6c50cfbc2502631902960c	Gorilla_gorilla_gorilla	Suzie
Suzie_15.g.vcf.gz	76709d4e8172e6be1d5fed6820af1a43	Gorilla_gorilla_gorilla	Suzie
Suzie_16.g.vcf.gz	f5d6e4efddd341d30c3c5eadc73195b1	Gorilla_gorilla_gorilla	Suzie
Suzie_17.g.vcf.gz	8c34771d814d37dbb85714716cb02661	Gorilla_gorilla_gorilla	Suzie
Suzie_18.g.vcf.gz	44e3fc02477a3000a9bda7c84a6b10e2	Gorilla_gorilla_gorilla	Suzie
Suzie_19.g.vcf.gz	a7a41d367d5cb1682c4a02669894e06d	Gorilla_gorilla_gorilla	Suzie
Suzie_20.g.vcf.gz	eedc9f7aeecea2cb8066cd4d697eafd2	Gorilla_gorilla_gorilla	Suzie
Suzie_21.g.vcf.gz	4610e43417b5b609f2c9eefe65facdb8	Gorilla_gorilla_gorilla	Suzie
Suzie_22.g.vcf.gz	9bd6c68a4188ed169ae56ee634dce7b7	Gorilla_gorilla_gorilla	Suzie
Suzie_X.g.vcf.gz	3ee7ed2d70292b1f66af03dedba56321	Gorilla_gorilla_gorilla	Suzie
Suzie.merge.cram	8cb6e8cc679c876a448d29c5ebc131a4	Gorilla_gorilla_gorilla	Suzie
Tzambo_1.g.vcf.gz	28246ec95f03a10f14f0c4714588b1d6	Gorilla_gorilla_gorilla	Tzambo
Tzambo_2.g.vcf.gz	552d5b343d04569269dc596119834885	Gorilla_gorilla_gorilla	Tzambo
Tzambo_3.g.vcf.gz	1de99632fb65d21187fb52a310a62239	Gorilla_gorilla_gorilla	Tzambo
Tzambo_4.g.vcf.gz	ad13d4cb5909607bab68f4d1800abea3	Gorilla_gorilla_gorilla	Tzambo
Tzambo_5.g.vcf.gz	d7f0f87a461eec6409fc5b62a39c3c8e	Gorilla_gorilla_gorilla	Tzambo
Tzambo_6.g.vcf.gz	60eccb16c908a8bd4d82722318b968f2	Gorilla_gorilla_gorilla	Tzambo
Tzambo_7.g.vcf.gz	09aa6a93efa174e4cb377ea26c3ada82	Gorilla_gorilla_gorilla	Tzambo
Tzambo_8.g.vcf.gz	a3cb0943f7ef2034837ff23dfb05480f	Gorilla_gorilla_gorilla	Tzambo
Tzambo_9.g.vcf.gz	47ff5483ebd91e8ea435a2183c8ff014	Gorilla_gorilla_gorilla	Tzambo
Tzambo_10.g.vcf.gz	ec29d7001c1b58b6d872a280b38c3f3b	Gorilla_gorilla_gorilla	Tzambo
Tzambo_11.g.vcf.gz	d1a24bafb356d1fe46f24cdba33c7746	Gorilla_gorilla_gorilla	Tzambo
Tzambo_12.g.vcf.gz	977f06512c26cd3320faec726fb129a6	Gorilla_gorilla_gorilla	Tzambo
Tzambo_13.g.vcf.gz	2c4a575ead0e61e6dfe610dfa38d7735	Gorilla_gorilla_gorilla	Tzambo
Tzambo_14.g.vcf.gz	b7482378dda51ac8d8d2b954ccd56ce8	Gorilla_gorilla_gorilla	Tzambo
Tzambo_15.g.vcf.gz	09de512101469df1e7eaa1c5ba3f4380	Gorilla_gorilla_gorilla	Tzambo
Tzambo_16.g.vcf.gz	0d44754a12917397e971484c3c1c2ec7	Gorilla_gorilla_gorilla	Tzambo
Tzambo_17.g.vcf.gz	86e46c052f66cccde24cafb472435cba	Gorilla_gorilla_gorilla	Tzambo
Tzambo_18.g.vcf.gz	4ea4f44e11a79bca761b2d9ed555d946	Gorilla_gorilla_gorilla	Tzambo
Tzambo_19.g.vcf.gz	7b6fa0019d67c1dd66aa051ace69ab89	Gorilla_gorilla_gorilla	Tzambo
Tzambo_20.g.vcf.gz	6a3cffc165862836a00a92f19deb6df1	Gorilla_gorilla_gorilla	Tzambo
Tzambo_21.g.vcf.gz	9ff76799b2780ed70f47b36377049125	Gorilla_gorilla_gorilla	Tzambo
Tzambo_22.g.vcf.gz	f9ec2a056fcdb1183d0929153b6bd5dc	Gorilla_gorilla_gorilla	Tzambo
Tzambo_X.g.vcf.gz	bf76e23c1dedce85d7efdd41302d1d78	Gorilla_gorilla_gorilla	Tzambo
Tzambo_Y.g.vcf.gz	6e50f7d54e1d2069ea3aff1f1a40ee7f	Gorilla_gorilla_gorilla	Tzambo
Tzambo.merge.cram	406c675af76927d6ddfcdb7e343857ae	Gorilla_gorilla_gorilla	Tzambo
Bono_1.g.vcf.gz	0f05e81930ce3bc23ad81fb78a4b2b8e	Pan_paniscus	Bono
Bono_2.g.vcf.gz	8e4e9912a82d86ab003316a940c0c955	Pan_paniscus	Bono
Bono_3.g.vcf.gz	7e04805a7553db63c338d696922989a8	Pan_paniscus	Bono
Bono_4.g.vcf.gz	2aedce3f86749aaf2121da1b4f58488b	Pan_paniscus	Bono
Bono_5.g.vcf.gz	9a8585ccea76f4a3c6526468843df0ef	Pan_paniscus	Bono
Bono_6.g.vcf.gz	6c1538606055267bb8afbcc40506f630	Pan_paniscus	Bono
Bono_7.g.vcf.gz	ec053da1ad95e102a51868c64a211e95	Pan_paniscus	Bono
Bono_8.g.vcf.gz	1645032bc550de7bf7e2ea8f755ed0e5	Pan_paniscus	Bono
Bono_9.g.vcf.gz	63655b5c894ab6722c3b3a0979f1a8db	Pan_paniscus	Bono
Bono_10.g.vcf.gz	732021244b16ab4d4bc8f6c5153c73ee	Pan_paniscus	Bono
Bono_11.g.vcf.gz	372ea116d6ef30c39ca4f795773723cd	Pan_paniscus	Bono
Bono_12.g.vcf.gz	5506e8979f777249e41c17c332311402	Pan_paniscus	Bono
Bono_13.g.vcf.gz	849e8cae5962beee7f824d7bdc609fec	Pan_paniscus	Bono
Bono_14.g.vcf.gz	71fc172f569a7637e9b5929df3f1fab7	Pan_paniscus	Bono
Bono_15.g.vcf.gz	387274b2c945e16b4cf5cc959628ae4e	Pan_paniscus	Bono
Bono_16.g.vcf.gz	ad07688a2af35e1485db8f929f499056	Pan_paniscus	Bono
Bono_17.g.vcf.gz	e1532226aea3092df22ce61524b87cee	Pan_paniscus	Bono
Bono_18.g.vcf.gz	bb84cc0eebff6a7044020aee5022492e	Pan_paniscus	Bono
Bono_19.g.vcf.gz	05dd2d95c55bc54f49fa96e3e1b9592e	Pan_paniscus	Bono
Bono_20.g.vcf.gz	da80ab4ca6bf622186e76748248587e3	Pan_paniscus	Bono
Bono_21.g.vcf.gz	c4f732d1d077d3148d22b43e5bcc4e71	Pan_paniscus	Bono
Bono_22.g.vcf.gz	8309623b8a3b3bd86bd0ae5f4c6847bc	Pan_paniscus	Bono
Bono_X.g.vcf.gz	97e2fb5397ce4377f0b33bb3e8e3ad70	Pan_paniscus	Bono
Bono_Y.g.vcf.gz	32a90d5bbafdbe26ca7b9a061ae4bc18	Pan_paniscus	Bono
Bono.merge.cram	c6f5a3759d7116f678b4fb27513eb343	Pan_paniscus	Bono
Catherine_1.g.vcf.gz	75a6252d4c08fbb5db5cc410bcad7af3	Pan_paniscus	Catherine
Catherine_2.g.vcf.gz	ed7b097f0dcf0b8ac18a5a1e15f16083	Pan_paniscus	Catherine
Catherine_3.g.vcf.gz	bac7bc2bd5b20c3076d0c3e116b5c1b2	Pan_paniscus	Catherine
Catherine_4.g.vcf.gz	46ccd9f23928366f5989d476331fa454	Pan_paniscus	Catherine
Catherine_5.g.vcf.gz	5ee6a6d75a58e083df02e05e3c611350	Pan_paniscus	Catherine
Catherine_6.g.vcf.gz	ae738b523dac6f92fb4258ea9c49a5ac	Pan_paniscus	Catherine
Catherine_7.g.vcf.gz	56640827b0875fcf67a097291358aac8	Pan_paniscus	Catherine
Catherine_8.g.vcf.gz	f568f23119d2cabdcd943fd9e042f867	Pan_paniscus	Catherine
Catherine_9.g.vcf.gz	0ef2384487f3303807254efe6005f4e9	Pan_paniscus	Catherine
Catherine_10.g.vcf.gz	18b7651962076192979967bb75d3fb6c	Pan_paniscus	Catherine
Catherine_11.g.vcf.gz	bca4255ad63a5d27605b1253ea308093	Pan_paniscus	Catherine
Catherine_12.g.vcf.gz	8ab9e1b37838bccb91411f3bb2679426	Pan_paniscus	Catherine
Catherine_13.g.vcf.gz	244a46946b433eeb241832096976e65f	Pan_paniscus	Catherine
Catherine_14.g.vcf.gz	fac00844d0320940661aabcf19f7913f	Pan_paniscus	Catherine
Catherine_15.g.vcf.gz	fec4f8db92520574557cdd9ea4949d86	Pan_paniscus	Catherine
Catherine_16.g.vcf.gz	107b0b54e83cf189ae13c827e702dcd1	Pan_paniscus	Catherine
Catherine_17.g.vcf.gz	33b27a98750a96e04261292ccdc32144	Pan_paniscus	Catherine
Catherine_18.g.vcf.gz	f8987258fb4315820c216d129a34ca55	Pan_paniscus	Catherine
Catherine_19.g.vcf.gz	3a9f33551d36465e7fcbe9fe61334dc4	Pan_paniscus	Catherine
Catherine_20.g.vcf.gz	7571f2e20cfdbf8c159ebb3a05386a55	Pan_paniscus	Catherine
Catherine_21.g.vcf.gz	344dc7357b68c203b4716ab6d5d1add1	Pan_paniscus	Catherine
Catherine_22.g.vcf.gz	e12177d7116fb9f2214704e2f18e4606	Pan_paniscus	Catherine
Catherine_X.g.vcf.gz	cf441b03958de713329465999c1f7928	Pan_paniscus	Catherine
Catherine.merge.cram	eb3cb594de90d72286ce4fd9bd094d31	Pan_paniscus	Catherine
Chipita_1.g.vcf.gz	d749eff2912b0040776fcdbbbbd26b0d	Pan_paniscus	Chipita
Chipita_2.g.vcf.gz	e8e6f51ef8f3b6040c6766441df1077b	Pan_paniscus	Chipita
Chipita_3.g.vcf.gz	60b93844f75084278e9fca684e87e57f	Pan_paniscus	Chipita
Chipita_4.g.vcf.gz	7f3ea57782384ac460eb285394112b3c	Pan_paniscus	Chipita
Chipita_5.g.vcf.gz	a039b82ddc888cbdf803125d4a260f61	Pan_paniscus	Chipita
Chipita_6.g.vcf.gz	401732fdead4d36be739c20bbeb38289	Pan_paniscus	Chipita
Chipita_7.g.vcf.gz	5fee4e059d9613e88a12290fefd66600	Pan_paniscus	Chipita
Chipita_8.g.vcf.gz	b9e84da14f0e0764db7502a19f1ee949	Pan_paniscus	Chipita
Chipita_9.g.vcf.gz	f098c9f5916ba461cb71a63d1d30439b	Pan_paniscus	Chipita
Chipita_10.g.vcf.gz	af3784bfe02ff864538eb78cbe3161ec	Pan_paniscus	Chipita
Chipita_11.g.vcf.gz	1f1c752a40622ca5e6b63bc4e54c6a2c	Pan_paniscus	Chipita
Chipita_12.g.vcf.gz	baa5ab28fbcc3c609426f381f48ceabf	Pan_paniscus	Chipita
Chipita_13.g.vcf.gz	34add4f61e171781097ac5b837c18471	Pan_paniscus	Chipita
Chipita_14.g.vcf.gz	1f1c0b1fffa6088e0b69c7ea0023a59b	Pan_paniscus	Chipita
Chipita_15.g.vcf.gz	30874c15c631eaf7472de65906a19961	Pan_paniscus	Chipita
Chipita_16.g.vcf.gz	c4ae9d168670299d29f71aade883ac27	Pan_paniscus	Chipita
Chipita_17.g.vcf.gz	624a3b366b6c15238635a49c4222ac43	Pan_paniscus	Chipita
Chipita_18.g.vcf.gz	e6247bdecb7d68efd83550b913c5e1eb	Pan_paniscus	Chipita
Chipita_19.g.vcf.gz	6b86a2abdb268a0489336cae8c77e49a	Pan_paniscus	Chipita
Chipita_20.g.vcf.gz	66c57c7735213939d8dddcca7f1b9d75	Pan_paniscus	Chipita
Chipita_21.g.vcf.gz	a579970fd0e8d861e4d628d66510e7ee	Pan_paniscus	Chipita
Chipita_22.g.vcf.gz	fa3055db56e60c737e15936a6dbd4687	Pan_paniscus	Chipita
Chipita_X.g.vcf.gz	7a078a3e8149c8147a37d614847bc60b	Pan_paniscus	Chipita
Chipita.merge.cram	279b9f548730764e421fc9801c7a9a0c	Pan_paniscus	Chipita
Desmond_1.g.vcf.gz	528ce6e9a8135931cbe271c899243a2b	Pan_paniscus	Desmond
Desmond_2.g.vcf.gz	89f5b6dddb979e1a1266d9e9cc15cc7a	Pan_paniscus	Desmond
Desmond_3.g.vcf.gz	cde6a792c7d2ab41277eb4137c326120	Pan_paniscus	Desmond
Desmond_4.g.vcf.gz	f982fd221bc81117152f46bed304d657	Pan_paniscus	Desmond
Desmond_5.g.vcf.gz	d43cb1b7364cfbec8a41afe12c9ebce3	Pan_paniscus	Desmond
Desmond_6.g.vcf.gz	c3ed63fc3f16465f22b8f7ba2e59bead	Pan_paniscus	Desmond
Desmond_7.g.vcf.gz	2efd251d7845a6a165140cf93484e80d	Pan_paniscus	Desmond
Desmond_8.g.vcf.gz	c103966c061b949faecfe9527945ba1c	Pan_paniscus	Desmond
Desmond_9.g.vcf.gz	5dee04a8f44d283f91c6f42b2c07f59b	Pan_paniscus	Desmond
Desmond_10.g.vcf.gz	e1a47a011ea4c5810c91c55787254013	Pan_paniscus	Desmond
Desmond_11.g.vcf.gz	d6e6a507cdc872a8cbd51bd848e32a9c	Pan_paniscus	Desmond
Desmond_12.g.vcf.gz	da7d91cbc489073ede38a78dd8b4ef31	Pan_paniscus	Desmond
Desmond_13.g.vcf.gz	15da4717cad90a5f786fd51f89928110	Pan_paniscus	Desmond
Desmond_14.g.vcf.gz	7b4c4db77ce8950909e1eeb7b702bc70	Pan_paniscus	Desmond
Desmond_15.g.vcf.gz	ae0f2533d190902af843a0a5e8cbb952	Pan_paniscus	Desmond
Desmond_16.g.vcf.gz	bd6c3f2e6a0ec85a645bdbb9e7c89773	Pan_paniscus	Desmond
Desmond_17.g.vcf.gz	9be1469b4d3bb9b544702a97ff424641	Pan_paniscus	Desmond
Desmond_18.g.vcf.gz	1cedd0db1ec5f3af13d7b6fc4c0685ab	Pan_paniscus	Desmond
Desmond_19.g.vcf.gz	54a2a2148b993c6fd2fbb753bbff3a4c	Pan_paniscus	Desmond
Desmond_20.g.vcf.gz	185976fd20a531aff0ea1d2f0bbaa3b8	Pan_paniscus	Desmond
Desmond_21.g.vcf.gz	e722d40a2c9cc4efc1460f3e034407f4	Pan_paniscus	Desmond
Desmond_22.g.vcf.gz	69a30c310532ec91a3616461b11b33fd	Pan_paniscus	Desmond
Desmond_X.g.vcf.gz	cc610a5924186a23b7643b56c253e180	Pan_paniscus	Desmond
Desmond_Y.g.vcf.gz	450b86732be182589e0102efbe162bcc	Pan_paniscus	Desmond
Desmond.merge.cram	1e6561a9d60a8467dd1ea99deeee67e7	Pan_paniscus	Desmond
Dzeeta_1.g.vcf.gz	337a9422218e6f96c0e3af571dba7387	Pan_paniscus	Dzeeta
Dzeeta_2.g.vcf.gz	f7830dafae257110beba7c1eeaa5d3d9	Pan_paniscus	Dzeeta
Dzeeta_3.g.vcf.gz	d6fb3254a79d2d2a378058d10e56f233	Pan_paniscus	Dzeeta
Dzeeta_4.g.vcf.gz	8cd23ec29431decc869b3ff3815f9e6d	Pan_paniscus	Dzeeta
Dzeeta_5.g.vcf.gz	473e7b1845346736ff59e3412ba5fef9	Pan_paniscus	Dzeeta
Dzeeta_6.g.vcf.gz	188446e61ae8dde9922ea14ddfe9af3f	Pan_paniscus	Dzeeta
Dzeeta_7.g.vcf.gz	4d215dcc97dba1a254e5243e9b2888d8	Pan_paniscus	Dzeeta
Dzeeta_8.g.vcf.gz	d1c82949a7678ca1106dedb2304a7086	Pan_paniscus	Dzeeta
Dzeeta_9.g.vcf.gz	61f8bca79e3ff42b2f32b62610a0e341	Pan_paniscus	Dzeeta
Dzeeta_10.g.vcf.gz	98aaa6d874cd619ff013311481c01b82	Pan_paniscus	Dzeeta
Dzeeta_11.g.vcf.gz	4fd5bb53c802d686dbc0b724399b9367	Pan_paniscus	Dzeeta
Dzeeta_12.g.vcf.gz	85261e83c7b00c4eb20fa0082fcd691d	Pan_paniscus	Dzeeta
Dzeeta_13.g.vcf.gz	4c7c8da59ee106fa2c18ecfad34cdfb8	Pan_paniscus	Dzeeta
Dzeeta_14.g.vcf.gz	df53534f537533be9dcae3c6b5e26d96	Pan_paniscus	Dzeeta
Dzeeta_15.g.vcf.gz	ac3b9f66879a5f229c4cfe367956208b	Pan_paniscus	Dzeeta
Dzeeta_16.g.vcf.gz	36cffb7bdbde901662f66da72bd4adae	Pan_paniscus	Dzeeta
Dzeeta_17.g.vcf.gz	9d2f690024eeb7047a6609289f515b92	Pan_paniscus	Dzeeta
Dzeeta_18.g.vcf.gz	851b1bc24afe6a671f88f385c4bf6dbb	Pan_paniscus	Dzeeta
Dzeeta_19.g.vcf.gz	487cad067dd41a351ee106eda01fe33c	Pan_paniscus	Dzeeta
Dzeeta_20.g.vcf.gz	1cc78fc147da41b9d87bcfd6019b7ce5	Pan_paniscus	Dzeeta
Dzeeta_21.g.vcf.gz	18c1dffb93b0034581c302be4cd15495	Pan_paniscus	Dzeeta
Dzeeta_22.g.vcf.gz	da6f242eb59b96bfccee6d102d0c5372	Pan_paniscus	Dzeeta
Dzeeta_X.g.vcf.gz	68cf4e57cd443c0597a613ad7671bb92	Pan_paniscus	Dzeeta
Dzeeta.merge.cram	bb21cc5078cd4d80f276494d52325000	Pan_paniscus	Dzeeta
Hermien_1.g.vcf.gz	24e03a23ade37d2daeb038d9a2bcc030	Pan_paniscus	Hermien
Hermien_2.g.vcf.gz	c5a6b1e49405cedb036701f5f21ef5da	Pan_paniscus	Hermien
Hermien_3.g.vcf.gz	d5449d77528a3624167e630d0942f8a1	Pan_paniscus	Hermien
Hermien_4.g.vcf.gz	c8a96d7a6cd50c21548759c33adb1e77	Pan_paniscus	Hermien
Hermien_5.g.vcf.gz	eba2b18def09478cdd32bf2ea1f04b86	Pan_paniscus	Hermien
Hermien_6.g.vcf.gz	e66ff7c829b131212492e5b967b93b62	Pan_paniscus	Hermien
Hermien_7.g.vcf.gz	47f1faa5100ff62d1626437f4c715c28	Pan_paniscus	Hermien
Hermien_8.g.vcf.gz	784248e2bab4a2973e1167f4fb8b555d	Pan_paniscus	Hermien
Hermien_9.g.vcf.gz	e6d6dcc2ea7a84f48cd69c8f3e37d31d	Pan_paniscus	Hermien
Hermien_10.g.vcf.gz	dadae4570df3e3371ab5d6a87d8af535	Pan_paniscus	Hermien
Hermien_11.g.vcf.gz	0adaef5f221e453754997cefacdcb825	Pan_paniscus	Hermien
Hermien_12.g.vcf.gz	d6ba30d5c3626aba862e4f19438be287	Pan_paniscus	Hermien
Hermien_13.g.vcf.gz	1b0958c6d6b06ed8c6c5d414ff8ebabc	Pan_paniscus	Hermien
Hermien_14.g.vcf.gz	0ab9bf9ef75f5cf20bd675dc4411cfe4	Pan_paniscus	Hermien
Hermien_15.g.vcf.gz	7c773b0cb43d7bbbe1b1e19a93fdf329	Pan_paniscus	Hermien
Hermien_16.g.vcf.gz	f2db21280244de84f4f3edd803bffc01	Pan_paniscus	Hermien
Hermien_17.g.vcf.gz	57d42bfed9cb01ddba79cd30605d430b	Pan_paniscus	Hermien
Hermien_18.g.vcf.gz	c1b4c4595fcfa8357b79a0b4d36a3907	Pan_paniscus	Hermien
Hermien_19.g.vcf.gz	d79ffae801c2b1a507263ef19e532042	Pan_paniscus	Hermien
Hermien_20.g.vcf.gz	da38463833115c3247c41ccbddf9b820	Pan_paniscus	Hermien
Hermien_21.g.vcf.gz	ddb4bffcb4850e2d24174b4373d650ca	Pan_paniscus	Hermien
Hermien_22.g.vcf.gz	da2d4bdc56f95725684abeaa2d40dcc8	Pan_paniscus	Hermien
Hermien_X.g.vcf.gz	1810e3430d062b822585617e7cbf79ac	Pan_paniscus	Hermien
Hermien.merge.cram	b6636b3cc920cad692e5e3bcb2537794	Pan_paniscus	Hermien
Hortense_1.g.vcf.gz	9c75de3ee05dd640d9e6874d13cf06d0	Pan_paniscus	Hortense
Hortense_2.g.vcf.gz	8ac06c5c070ad5092e4050a4a3010485	Pan_paniscus	Hortense
Hortense_3.g.vcf.gz	9e35521c5195cde523524b39863a1f9e	Pan_paniscus	Hortense
Hortense_4.g.vcf.gz	7930bd170f912b4c6cdbde2582962500	Pan_paniscus	Hortense
Hortense_5.g.vcf.gz	1b10fa807ede125320a5ffa939c9c163	Pan_paniscus	Hortense
Hortense_6.g.vcf.gz	4484d3905e51a1342f185a6d179681c1	Pan_paniscus	Hortense
Hortense_7.g.vcf.gz	fa4d1433777c7b595b7cc485c0313be4	Pan_paniscus	Hortense
Hortense_8.g.vcf.gz	4f656bdb3f5d88c502f3b990df6aed01	Pan_paniscus	Hortense
Hortense_9.g.vcf.gz	5a987dee3f7d9c4f51eb1a9edbd77db3	Pan_paniscus	Hortense
Hortense_10.g.vcf.gz	5330534ad1cd5e92087f2efe50d7a2c9	Pan_paniscus	Hortense
Hortense_11.g.vcf.gz	80e2afc84ea6c500394ca8f70b7c484b	Pan_paniscus	Hortense
Hortense_12.g.vcf.gz	792340e7a40cd50fe659aef21722018c	Pan_paniscus	Hortense
Hortense_13.g.vcf.gz	168988dcbc5a746f8966572680cb9714	Pan_paniscus	Hortense
Hortense_14.g.vcf.gz	f9e5b912ecb6277850480c82e0c306d9	Pan_paniscus	Hortense
Hortense_15.g.vcf.gz	fe3247ce5c781d649776be53d7b92270	Pan_paniscus	Hortense
Hortense_16.g.vcf.gz	5c2c91c98aaaeb8f2ff1d02d27f67f78	Pan_paniscus	Hortense
Hortense_17.g.vcf.gz	3228389b92f20f42dc435a6ad9261cf1	Pan_paniscus	Hortense
Hortense_18.g.vcf.gz	74f2aafc847cea34ee1bcd151e30e704	Pan_paniscus	Hortense
Hortense_19.g.vcf.gz	8736ed4fdbb20cff7d801a714f0bfed3	Pan_paniscus	Hortense
Hortense_20.g.vcf.gz	2c34d36efcc2bbd095b0082c2127def6	Pan_paniscus	Hortense
Hortense_21.g.vcf.gz	398cef7e9d3463c2a89c78e20deb0589	Pan_paniscus	Hortense
Hortense_22.g.vcf.gz	438ac1b73de3a633f07b61c3e5102153	Pan_paniscus	Hortense
Hortense_X.g.vcf.gz	ed9f61fa7d5a4f638f3bac6b6005d73c	Pan_paniscus	Hortense
Hortense.merge.cram	1b6ee406168004f8779382032b1805e8	Pan_paniscus	Hortense
Kombote_1.g.vcf.gz	74e3b3d400140820efb58eb1ad409806	Pan_paniscus	Kombote
Kombote_2.g.vcf.gz	075d743e19bd0f1e01ec14525bc227a0	Pan_paniscus	Kombote
Kombote_3.g.vcf.gz	64271d6288eff8d9b73428857e0740c5	Pan_paniscus	Kombote
Kombote_4.g.vcf.gz	4ed0fc4a767f82b6172e0530fd296acd	Pan_paniscus	Kombote
Kombote_5.g.vcf.gz	ef224d980748901cce193415b32a0088	Pan_paniscus	Kombote
Kombote_6.g.vcf.gz	7977e63b85cc35cdb212ff664573eff9	Pan_paniscus	Kombote
Kombote_7.g.vcf.gz	f12432acb1cf5e463a77aebab1735b39	Pan_paniscus	Kombote
Kombote_8.g.vcf.gz	fae15258e43fbf639f62d3d2347a9cea	Pan_paniscus	Kombote
Kombote_9.g.vcf.gz	1041fa033aed9021a3dc0e40e1730b32	Pan_paniscus	Kombote
Kombote_10.g.vcf.gz	54a5a7de0aca6a1b723d6dd12c782126	Pan_paniscus	Kombote
Kombote_11.g.vcf.gz	5f95cfe0a512d080b9f3f91dd6cbd064	Pan_paniscus	Kombote
Kombote_12.g.vcf.gz	59f94b1c00398d65f452b61614dee3bc	Pan_paniscus	Kombote
Kombote_13.g.vcf.gz	1f4d4f355cd53dae4cc4cda7b52e39c8	Pan_paniscus	Kombote
Kombote_14.g.vcf.gz	98a296f51002eeaf4a27d294c925bb03	Pan_paniscus	Kombote
Kombote_15.g.vcf.gz	c243508d0b047067425834a9a0fb22f1	Pan_paniscus	Kombote
Kombote_16.g.vcf.gz	5c1bc2f45621d17ccaaee4bb6e036253	Pan_paniscus	Kombote
Kombote_17.g.vcf.gz	e8648fe42cde6cf0e3100d8957db7bba	Pan_paniscus	Kombote
Kombote_18.g.vcf.gz	958634b7e95c6ae7f86535fb5f9993e4	Pan_paniscus	Kombote
Kombote_19.g.vcf.gz	912d9f5eb8c28fb5f2aa2e88d9b1e252	Pan_paniscus	Kombote
Kombote_20.g.vcf.gz	e9b13c5ba4046079bdb24e58046eac43	Pan_paniscus	Kombote
Kombote_21.g.vcf.gz	93b2c4faa5877c4b53dfcce79c06c1f4	Pan_paniscus	Kombote
Kombote_22.g.vcf.gz	f9916ee1e39080fb9d7cb98019a4b6db	Pan_paniscus	Kombote
Kombote_X.g.vcf.gz	80448fc08020fea81d5d4702ca3109b0	Pan_paniscus	Kombote
Kombote.merge.cram	a18ede771d6c1522c5a32c8fc19d6a29	Pan_paniscus	Kombote
Kosana_1.g.vcf.gz	9368c1aee6044132c61555426c54d072	Pan_paniscus	Kosana
Kosana_2.g.vcf.gz	98080bd07e18bc2c4dcf19188bafca51	Pan_paniscus	Kosana
Kosana_3.g.vcf.gz	f2b0519060aba2e316e1a2ecd06cdfb9	Pan_paniscus	Kosana
Kosana_4.g.vcf.gz	4524639ad3ca8ebe2786b874f227ca0b	Pan_paniscus	Kosana
Kosana_5.g.vcf.gz	948b9ef189e4d1a7108adcc7956edcef	Pan_paniscus	Kosana
Kosana_6.g.vcf.gz	c4138fe3c27e9b17add57b74aeb90120	Pan_paniscus	Kosana
Kosana_7.g.vcf.gz	4bca4852733bc6f75a9f50ba0cdd679b	Pan_paniscus	Kosana
Kosana_8.g.vcf.gz	e37d6144abcd3e166aaeb46db9024d36	Pan_paniscus	Kosana
Kosana_9.g.vcf.gz	097131f314fe25e9f1e65295973d2efd	Pan_paniscus	Kosana
Kosana_10.g.vcf.gz	af01462f1cd375b39930b2750329c4d0	Pan_paniscus	Kosana
Kosana_11.g.vcf.gz	b7b35a598e47a6d2d0ac6593439f47b0	Pan_paniscus	Kosana
Kosana_12.g.vcf.gz	ac2bc7c896f5e7d712c256992a17e309	Pan_paniscus	Kosana
Kosana_13.g.vcf.gz	019bce21b024a224b33fda7727ed220e	Pan_paniscus	Kosana
Kosana_14.g.vcf.gz	7793bddadb86601e1df46f3c30c59f8a	Pan_paniscus	Kosana
Kosana_15.g.vcf.gz	0783055e64deefdc0f941a2bca267737	Pan_paniscus	Kosana
Kosana_16.g.vcf.gz	044d4edf0cadb026b02ec2b9a33860a9	Pan_paniscus	Kosana
Kosana_17.g.vcf.gz	dfff65b8cb13c3dffe3b4a67b6e847f2	Pan_paniscus	Kosana
Kosana_18.g.vcf.gz	792f896f129ef4ee9ff4f44f25070384	Pan_paniscus	Kosana
Kosana_19.g.vcf.gz	786d07497be041bd7cdf8f4ac03031b4	Pan_paniscus	Kosana
Kosana_20.g.vcf.gz	46c980b883a03731a6745b38c59976b1	Pan_paniscus	Kosana
Kosana_21.g.vcf.gz	48f2a22eccfbf29bdf900d27a9334f82	Pan_paniscus	Kosana
Kosana_22.g.vcf.gz	a45909fc3757a8de34bb4a68aa9f0845	Pan_paniscus	Kosana
Kosana_X.g.vcf.gz	d4a6b77cabc15bb2b3a6fdc71c875f03	Pan_paniscus	Kosana
Kosana.merge.cram	8d9ca7d51aa6fc4b7d5a23e02b5a2d20	Pan_paniscus	Kosana
Natalie_1.g.vcf.gz	b5c228358fc431ab43d7d9fb7397d184	Pan_paniscus	Natalie
Natalie_2.g.vcf.gz	706b8b6e5290b60744f521c63de53284	Pan_paniscus	Natalie
Natalie_3.g.vcf.gz	2acbd51e2475babb45efbf23c6415cfd	Pan_paniscus	Natalie
Natalie_4.g.vcf.gz	2fbba91ca54740278447992a2ca30ef5	Pan_paniscus	Natalie
Natalie_5.g.vcf.gz	b7ea261fbd5f1b696eb02adacb27df6d	Pan_paniscus	Natalie
Natalie_6.g.vcf.gz	1e0497cb4833950bf77b879bda86fec3	Pan_paniscus	Natalie
Natalie_7.g.vcf.gz	f3e26bd931306440bd7b40b84ab0897f	Pan_paniscus	Natalie
Natalie_8.g.vcf.gz	6f24586df35501f28d9c45fc16e53758	Pan_paniscus	Natalie
Natalie_9.g.vcf.gz	a66462b51ec9cf817307250fe2a145b1	Pan_paniscus	Natalie
Natalie_10.g.vcf.gz	53d29f07208bfab4cff61d2f0a204105	Pan_paniscus	Natalie
Natalie_11.g.vcf.gz	41745b1f86877846befebe33ad42a820	Pan_paniscus	Natalie
Natalie_12.g.vcf.gz	29e04bb2e7fde75c6cdadc801d38c0d3	Pan_paniscus	Natalie
Natalie_13.g.vcf.gz	73cc5e788e6468c5b19f23a8428bdb94	Pan_paniscus	Natalie
Natalie_14.g.vcf.gz	cd27d5fc01e57b513fa6bcf6b2728a30	Pan_paniscus	Natalie
Natalie_15.g.vcf.gz	ba848f07e3945782a65d3b89cc8768ae	Pan_paniscus	Natalie
Natalie_16.g.vcf.gz	216cf542819a2cca20b0b3027dc57cbd	Pan_paniscus	Natalie
Natalie_17.g.vcf.gz	bcc757f83c63a97de635405f3aedf5b0	Pan_paniscus	Natalie
Natalie_18.g.vcf.gz	7e8e669760136d2232b2967c56316146	Pan_paniscus	Natalie
Natalie_19.g.vcf.gz	d1cb6a0721e7be328fad247ab08ad6c2	Pan_paniscus	Natalie
Natalie_20.g.vcf.gz	8edb84df92f1b4dbae3d0b5881b7dd3a	Pan_paniscus	Natalie
Natalie_21.g.vcf.gz	9779fa316f6befa8d499f3b2153b7105	Pan_paniscus	Natalie
Natalie_22.g.vcf.gz	854b345757f5d685d53c3ee2e53b5517	Pan_paniscus	Natalie
Natalie_X.g.vcf.gz	380693b3273a92561f71b41cbb24271c	Pan_paniscus	Natalie
Natalie.merge.cram	5d51e03f04e85b6c133aaae356aa42c7	Pan_paniscus	Natalie
Akwaya_1.g.vcf.gz	ef23eed1f6f8d702891c32f1f9f4b735	Pan_troglodytes_ellioti	Akwaya
Akwaya_2.g.vcf.gz	0c87869f6414f5cfe711b1132763864e	Pan_troglodytes_ellioti	Akwaya
Akwaya_3.g.vcf.gz	0c4fbc5c506c57a5d0e17fd2c100e0bc	Pan_troglodytes_ellioti	Akwaya
Akwaya_4.g.vcf.gz	61bea19b65dafd9b280522ff105f0276	Pan_troglodytes_ellioti	Akwaya
Akwaya_5.g.vcf.gz	dead204efc7b3460a1cd49969ddb3a72	Pan_troglodytes_ellioti	Akwaya
Akwaya_6.g.vcf.gz	a5ff6f473cc7456d6d09c230aa476343	Pan_troglodytes_ellioti	Akwaya
Akwaya_7.g.vcf.gz	95db60ba6d18ac0034a66411ef932f30	Pan_troglodytes_ellioti	Akwaya
Akwaya_8.g.vcf.gz	3e6c1aab224b07b2df84014b7d080f7d	Pan_troglodytes_ellioti	Akwaya
Akwaya_9.g.vcf.gz	90bb256e105ba5fd3db6157641a1edef	Pan_troglodytes_ellioti	Akwaya
Akwaya_10.g.vcf.gz	10d738c8d668ab1569193671a5189b12	Pan_troglodytes_ellioti	Akwaya
Akwaya_11.g.vcf.gz	0b9fc0b8bacc20ec3c394928a691d3fd	Pan_troglodytes_ellioti	Akwaya
Akwaya_12.g.vcf.gz	33426e31b0ab067e936008929c4a55b4	Pan_troglodytes_ellioti	Akwaya
Akwaya_13.g.vcf.gz	380fbcde3c01849d7002c1d9c3253e61	Pan_troglodytes_ellioti	Akwaya
Akwaya_14.g.vcf.gz	106b5c2ec07a016882b70f66861fa064	Pan_troglodytes_ellioti	Akwaya
Akwaya_15.g.vcf.gz	99b785459990dae4043123b1cc2d2ade	Pan_troglodytes_ellioti	Akwaya
Akwaya_16.g.vcf.gz	697b5a7b7a4d46eaedc952c25af42f33	Pan_troglodytes_ellioti	Akwaya
Akwaya_17.g.vcf.gz	4c8000eae49b47d04c54e1f241874927	Pan_troglodytes_ellioti	Akwaya
Akwaya_18.g.vcf.gz	95fee8a200f19c9a5d91ad5d3f79c53d	Pan_troglodytes_ellioti	Akwaya
Akwaya_19.g.vcf.gz	932d3675bdf8f5f6e3168d1e40e7cb5e	Pan_troglodytes_ellioti	Akwaya
Akwaya_20.g.vcf.gz	4f8746bc6038a0147e5cc50487150b26	Pan_troglodytes_ellioti	Akwaya
Akwaya_21.g.vcf.gz	7909b8c8567851635af9c464083d7dd1	Pan_troglodytes_ellioti	Akwaya
Akwaya_22.g.vcf.gz	9493a83e3de317deddaf7d511d08bb3d	Pan_troglodytes_ellioti	Akwaya
Akwaya_X.g.vcf.gz	0bd3d42847cf834f848cf37882eb8d6b	Pan_troglodytes_ellioti	Akwaya
Akwaya_Y.g.vcf.gz	26bf619262133de2b4b1313b8ad7c7d4	Pan_troglodytes_ellioti	Akwaya
Akwaya.merge.cram	0b4cd41b309531afe39e57b4cb6bff8c	Pan_troglodytes_ellioti	Akwaya
Basho_1.g.vcf.gz	23a16b5d4bbefb25caa79ea394b722b1	Pan_troglodytes_ellioti	Basho
Basho_2.g.vcf.gz	729b218bc10182077844eccd318551e5	Pan_troglodytes_ellioti	Basho
Basho_3.g.vcf.gz	1c4c00196ee1e3cb8b9fb2046b1f16df	Pan_troglodytes_ellioti	Basho
Basho_4.g.vcf.gz	54c7822d8944d3a6235b139f652d7f5f	Pan_troglodytes_ellioti	Basho
Basho_5.g.vcf.gz	443c62d4d3550a707c276e3b30fd7f15	Pan_troglodytes_ellioti	Basho
Basho_6.g.vcf.gz	84e8fcd00efd7a0f8e93b2183019a262	Pan_troglodytes_ellioti	Basho
Basho_7.g.vcf.gz	b462821261260de68a70dcd08ca69974	Pan_troglodytes_ellioti	Basho
Basho_8.g.vcf.gz	54063b40aafc0607f3d342433582bcef	Pan_troglodytes_ellioti	Basho
Basho_9.g.vcf.gz	9eca1c86e421f6b1b12c5874a458787d	Pan_troglodytes_ellioti	Basho
Basho_10.g.vcf.gz	07c2e2ffb926b06a868b219e7f2dc232	Pan_troglodytes_ellioti	Basho
Basho_11.g.vcf.gz	873dd84542447461cd06d4cdcb4afa3d	Pan_troglodytes_ellioti	Basho
Basho_12.g.vcf.gz	57533230df6a6d90b3dba12d154537fd	Pan_troglodytes_ellioti	Basho
Basho_13.g.vcf.gz	c0d8b8abc5624da8ed6dc63ddd315567	Pan_troglodytes_ellioti	Basho
Basho_14.g.vcf.gz	b11553ccf57bc0e74c17e6f0ce011d77	Pan_troglodytes_ellioti	Basho
Basho_15.g.vcf.gz	944f27bc0bff552c82674f1bf2e35695	Pan_troglodytes_ellioti	Basho
Basho_16.g.vcf.gz	123fc696c0ae4854490f39ef19a12981	Pan_troglodytes_ellioti	Basho
Basho_17.g.vcf.gz	76bc0195f67de724beb73f67f8ed9fd2	Pan_troglodytes_ellioti	Basho
Basho_18.g.vcf.gz	448f300f3d71b6ab46d9f3bfcebe8f72	Pan_troglodytes_ellioti	Basho
Basho_19.g.vcf.gz	b0cc80f6e28291c20cd0ab9712a0c0ef	Pan_troglodytes_ellioti	Basho
Basho_20.g.vcf.gz	e8f134c346ed834df34936fc61fbd899	Pan_troglodytes_ellioti	Basho
Basho_21.g.vcf.gz	23653f5f96d1a1b8de6bb9752f21ab0c	Pan_troglodytes_ellioti	Basho
Basho_22.g.vcf.gz	4f6c10bf2eb47043839811a2618bd4e7	Pan_troglodytes_ellioti	Basho
Basho_X.g.vcf.gz	4e5981f93447b5d9cb494a78e4297fab	Pan_troglodytes_ellioti	Basho
Basho_Y.g.vcf.gz	0e802a6ece3d3abc11ed0681ce357374	Pan_troglodytes_ellioti	Basho
Basho.merge.cram	2500db95b1371db4357b628911b9cfb9	Pan_troglodytes_ellioti	Basho
Damian_1.g.vcf.gz	c32c115bfc268a55e6b3aa2f9fc0855f	Pan_troglodytes_ellioti	Damian
Damian_2.g.vcf.gz	9ae481f9a1832114fca15c4ca26a7f01	Pan_troglodytes_ellioti	Damian
Damian_3.g.vcf.gz	dcc1b9cd9df219730b7d42ab7e45763a	Pan_troglodytes_ellioti	Damian
Damian_4.g.vcf.gz	fbcc9923c47f37da8409952408b4b8a9	Pan_troglodytes_ellioti	Damian
Damian_5.g.vcf.gz	891e5909e12e0e84033fbe76860c575c	Pan_troglodytes_ellioti	Damian
Damian_6.g.vcf.gz	cacc8631091700a38d592690bf1d13e8	Pan_troglodytes_ellioti	Damian
Damian_7.g.vcf.gz	8af09f61288842bc870abaa9ddb3f79a	Pan_troglodytes_ellioti	Damian
Damian_8.g.vcf.gz	4d073d42a2fdabb9e7633b12c9a8e14c	Pan_troglodytes_ellioti	Damian
Damian_9.g.vcf.gz	3ec1189dd0e93138986b9dc3bea6354a	Pan_troglodytes_ellioti	Damian
Damian_10.g.vcf.gz	aaa693c6edca70f99ec23bd8a11953b7	Pan_troglodytes_ellioti	Damian
Damian_11.g.vcf.gz	62cedfbe77114417b6d2445eba3a209c	Pan_troglodytes_ellioti	Damian
Damian_12.g.vcf.gz	4ba39c10318fd2dfaddfec73a18cd815	Pan_troglodytes_ellioti	Damian
Damian_13.g.vcf.gz	a8e48fd3827d48931063a30d9dd24ea9	Pan_troglodytes_ellioti	Damian
Damian_14.g.vcf.gz	b33ba8edd807a3cf989124b27759e350	Pan_troglodytes_ellioti	Damian
Damian_15.g.vcf.gz	a4bfb3c1a431c069f6d29bd74f6e1246	Pan_troglodytes_ellioti	Damian
Damian_16.g.vcf.gz	14947bf1dbc68c32bce344cbf3f62245	Pan_troglodytes_ellioti	Damian
Damian_17.g.vcf.gz	8bb5cff6b1c298b31b03dd161b87ac2c	Pan_troglodytes_ellioti	Damian
Damian_18.g.vcf.gz	c3a6d933167e0a5d358c46cab5e61b04	Pan_troglodytes_ellioti	Damian
Damian_19.g.vcf.gz	db269b39fc3232ff04c673c9fd2fbde2	Pan_troglodytes_ellioti	Damian
Damian_20.g.vcf.gz	dee1fd6e9fa5a8e333df8dd60d725f10	Pan_troglodytes_ellioti	Damian
Damian_21.g.vcf.gz	9f2f4b8a917d45b99918cfbf53ac125d	Pan_troglodytes_ellioti	Damian
Damian_22.g.vcf.gz	41ea45a8a1a492c39e04074f6b45f713	Pan_troglodytes_ellioti	Damian
Damian_X.g.vcf.gz	a5f3119f6e2d2f243033719532fd35f1	Pan_troglodytes_ellioti	Damian
Damian_Y.g.vcf.gz	5e93b5efde1a3c53d0f2c116e2f4708c	Pan_troglodytes_ellioti	Damian
Damian.merge.cram	4b6cdb0b8fdf02659da58787e25304c2	Pan_troglodytes_ellioti	Damian
Julie66_1.g.vcf.gz	2b17bfc11c75656d970b94a135d0e21c	Pan_troglodytes_ellioti	Julie66
Julie66_2.g.vcf.gz	e65b2679cf71084fe65356ff2ae0651b	Pan_troglodytes_ellioti	Julie66
Julie66_3.g.vcf.gz	fe8a964ef8a00e7b975f38063cc3dc11	Pan_troglodytes_ellioti	Julie66
Julie66_4.g.vcf.gz	7e7dec9a9f9ed2b4924ee4684a33e6ce	Pan_troglodytes_ellioti	Julie66
Julie66_5.g.vcf.gz	09b3eee6250fea181d8574da3e7e5c89	Pan_troglodytes_ellioti	Julie66
Julie66_6.g.vcf.gz	cd5c226c8c11900bcac6d49fe58b8749	Pan_troglodytes_ellioti	Julie66
Julie66_7.g.vcf.gz	1b7410a431fbc21605dc4c9efce086eb	Pan_troglodytes_ellioti	Julie66
Julie66_8.g.vcf.gz	40d0fb7ce6ed9ac4fbc07f733edff6bc	Pan_troglodytes_ellioti	Julie66
Julie66_9.g.vcf.gz	da57acd1b2f6a7f8b42e1cb528d37e64	Pan_troglodytes_ellioti	Julie66
Julie66_10.g.vcf.gz	5de44070048ec426e573a2a7d7a6f4fc	Pan_troglodytes_ellioti	Julie66
Julie66_11.g.vcf.gz	4e85f8f378ed483f6e5f256ec67c87e2	Pan_troglodytes_ellioti	Julie66
Julie66_12.g.vcf.gz	ff6a380aecad4a00f073212fad65c29e	Pan_troglodytes_ellioti	Julie66
Julie66_13.g.vcf.gz	2ed95eb35871a39d4266e714afc3f9f5	Pan_troglodytes_ellioti	Julie66
Julie66_14.g.vcf.gz	e84dce119c1b8c4dd56fff4b7a6a8bba	Pan_troglodytes_ellioti	Julie66
Julie66_15.g.vcf.gz	cbee06f1dd90301ef9e0f9115108686c	Pan_troglodytes_ellioti	Julie66
Julie66_16.g.vcf.gz	41f7db6da3ee958905eb42adbdc28f91	Pan_troglodytes_ellioti	Julie66
Julie66_17.g.vcf.gz	aeb6f8623680f45aec9f124541115846	Pan_troglodytes_ellioti	Julie66
Julie66_18.g.vcf.gz	299157f6f4eee5ac23fa3c219a81ec8e	Pan_troglodytes_ellioti	Julie66
Julie66_19.g.vcf.gz	dc688c382a9ccc0d8b31cd840f3a0772	Pan_troglodytes_ellioti	Julie66
Julie66_20.g.vcf.gz	898dc58ef51e8fcf03e9e01b602e971b	Pan_troglodytes_ellioti	Julie66
Julie66_21.g.vcf.gz	0dc9b581ef0020861ef76566a7e8cd15	Pan_troglodytes_ellioti	Julie66
Julie66_22.g.vcf.gz	18c154e55e44b8657e763066b90c0591	Pan_troglodytes_ellioti	Julie66
Julie66_X.g.vcf.gz	45642a02f75b5924ac7af1e1b9031aec	Pan_troglodytes_ellioti	Julie66
Julie66.merge.cram	09562b5116cb3b5465c3037de63d065c	Pan_troglodytes_ellioti	Julie66
Koto_1.g.vcf.gz	bd5e3832add5399e98157093e2496217	Pan_troglodytes_ellioti	Koto
Koto_2.g.vcf.gz	c8d6a6f99a8840cb227344a068e6784c	Pan_troglodytes_ellioti	Koto
Koto_3.g.vcf.gz	95961b6a22eb8bb12edc898ada7f36d2	Pan_troglodytes_ellioti	Koto
Koto_4.g.vcf.gz	99738fc1f609c1edba7768cc793995ff	Pan_troglodytes_ellioti	Koto
Koto_5.g.vcf.gz	933d0086b174861e525b93fd433528b1	Pan_troglodytes_ellioti	Koto
Koto_6.g.vcf.gz	5ff33e061fe28dc7629cfe8a156771d0	Pan_troglodytes_ellioti	Koto
Koto_7.g.vcf.gz	bf755fb226b47f86f77b312c16509c25	Pan_troglodytes_ellioti	Koto
Koto_8.g.vcf.gz	98ea37ad5b59fe6706e4c9f76e15bd2d	Pan_troglodytes_ellioti	Koto
Koto_9.g.vcf.gz	22193b5dfcb7c199d71606ed65ca7380	Pan_troglodytes_ellioti	Koto
Koto_10.g.vcf.gz	eb5cfe72ad9177a20a950b10d735119d	Pan_troglodytes_ellioti	Koto
Koto_11.g.vcf.gz	6feaf77e10ee45b661e1fd8ae37a6b2c	Pan_troglodytes_ellioti	Koto
Koto_12.g.vcf.gz	8639b10a010ba1902ab84af50e873624	Pan_troglodytes_ellioti	Koto
Koto_13.g.vcf.gz	5a5b413a35a1a69a9399ed64176513e3	Pan_troglodytes_ellioti	Koto
Koto_14.g.vcf.gz	9be4d34be292ddeb83b907c1d8ec1703	Pan_troglodytes_ellioti	Koto
Koto_15.g.vcf.gz	fbd76c4926e087fc06a9b921f565fdcb	Pan_troglodytes_ellioti	Koto
Koto_16.g.vcf.gz	329fa19a4c2fe5c6608c1f5c721aa080	Pan_troglodytes_ellioti	Koto
Koto_17.g.vcf.gz	520fb61f84973d58ed1118178c4e9f75	Pan_troglodytes_ellioti	Koto
Koto_18.g.vcf.gz	1273e53d910aaac6c89c4cc2a580f38f	Pan_troglodytes_ellioti	Koto
Koto_19.g.vcf.gz	d5ea852f8df656592882fe8c5ff921d8	Pan_troglodytes_ellioti	Koto
Koto_20.g.vcf.gz	02676e31b6e150adcbc1c43af8c80a68	Pan_troglodytes_ellioti	Koto
Koto_21.g.vcf.gz	3d7ea06fabfb64d0e439ebc4dc91ac8e	Pan_troglodytes_ellioti	Koto
Koto_22.g.vcf.gz	71713d72e35cd882bff4a938a606297f	Pan_troglodytes_ellioti	Koto
Koto_X.g.vcf.gz	a0d539a82e868b32f01972b1c7c097cc	Pan_troglodytes_ellioti	Koto
Koto_Y.g.vcf.gz	f07e40b693c85b7231b64d22d7f0c3c1	Pan_troglodytes_ellioti	Koto
Koto.merge.cram	52c8dd6db2b3c6aed180e480a68ca782	Pan_troglodytes_ellioti	Koto
Taweh_1.g.vcf.gz	4f5ec0b593f7e5a23de9c4dfa4acfdab	Pan_troglodytes_ellioti	Taweh
Taweh_2.g.vcf.gz	4f7c4b75912b42c92f316d00e770bc6a	Pan_troglodytes_ellioti	Taweh
Taweh_3.g.vcf.gz	8d92d912d853fbe657b77471f9ff2f53	Pan_troglodytes_ellioti	Taweh
Taweh_4.g.vcf.gz	16cbe194ac7dd532918d27b26c749d7e	Pan_troglodytes_ellioti	Taweh
Taweh_5.g.vcf.gz	7f7a2244295923cf07b7e9c6f1935530	Pan_troglodytes_ellioti	Taweh
Taweh_6.g.vcf.gz	1d06270cdf6d9765c2f96928bc38f921	Pan_troglodytes_ellioti	Taweh
Taweh_7.g.vcf.gz	ec0c32f4809421d2d915a79a2d3febd1	Pan_troglodytes_ellioti	Taweh
Taweh_8.g.vcf.gz	a6f6614d5b8933bcc0de45049c9f36da	Pan_troglodytes_ellioti	Taweh
Taweh_9.g.vcf.gz	4695d6caf99410c73435e2cff212a22c	Pan_troglodytes_ellioti	Taweh
Taweh_10.g.vcf.gz	ce39178de81043b425a3de5630ffa6e8	Pan_troglodytes_ellioti	Taweh
Taweh_11.g.vcf.gz	64146619d9d241659002fdaf4f4ee29a	Pan_troglodytes_ellioti	Taweh
Taweh_12.g.vcf.gz	e64afe166aa062c9425c112ae0a1c8f4	Pan_troglodytes_ellioti	Taweh
Taweh_13.g.vcf.gz	38b31e270dc428c3bee18ffda8c0d8a9	Pan_troglodytes_ellioti	Taweh
Taweh_14.g.vcf.gz	aa32f6f5a18d77b55d55ac5c3d7325c4	Pan_troglodytes_ellioti	Taweh
Taweh_15.g.vcf.gz	b486c2f0333d58c0461b366240aebc27	Pan_troglodytes_ellioti	Taweh
Taweh_16.g.vcf.gz	c08589726315ebe52de70cb38cfefd7f	Pan_troglodytes_ellioti	Taweh
Taweh_17.g.vcf.gz	7f58488ff885286487e429772add3cb2	Pan_troglodytes_ellioti	Taweh
Taweh_18.g.vcf.gz	1bf155eb11435b0839a3157b9e905c11	Pan_troglodytes_ellioti	Taweh
Taweh_19.g.vcf.gz	3d0c5d9ba341e6c1932ff4482051fb99	Pan_troglodytes_ellioti	Taweh
Taweh_20.g.vcf.gz	c9776a253aedcaf22daaa06ef16218da	Pan_troglodytes_ellioti	Taweh
Taweh_21.g.vcf.gz	7cb61176fb9cc2b2779fecad4823658f	Pan_troglodytes_ellioti	Taweh
Taweh_22.g.vcf.gz	7f758943213f8862982110ac2c9d9179	Pan_troglodytes_ellioti	Taweh
Taweh_X.g.vcf.gz	fdfc2cffbbffacde00d4c0ba88ba25ee	Pan_troglodytes_ellioti	Taweh
Taweh.merge.cram	71e17db36ad6c46aba9e0a2a85de0cc7	Pan_troglodytes_ellioti	Taweh
Tobi_1.g.vcf.gz	28980975c2c7c070456e9f071483a83b	Pan_troglodytes_ellioti	Tobi
Tobi_2.g.vcf.gz	8eac8be70cd5cb535e007f5048206710	Pan_troglodytes_ellioti	Tobi
Tobi_3.g.vcf.gz	90eb87a03e99f1279bd9ba808ebdb0b2	Pan_troglodytes_ellioti	Tobi
Tobi_4.g.vcf.gz	7373e5609dfb6e9ee246956acb21bd05	Pan_troglodytes_ellioti	Tobi
Tobi_5.g.vcf.gz	e58bb751c465d797749e9cd423bd9be3	Pan_troglodytes_ellioti	Tobi
Tobi_6.g.vcf.gz	c4a03224975fe787788ff2bc8ff65c06	Pan_troglodytes_ellioti	Tobi
Tobi_7.g.vcf.gz	6627eebe65a98261e7462e969673ab83	Pan_troglodytes_ellioti	Tobi
Tobi_8.g.vcf.gz	d967e707ac312e020da113eaf6ee7347	Pan_troglodytes_ellioti	Tobi
Tobi_9.g.vcf.gz	723db7c52be93d0294276c0f058fe7d9	Pan_troglodytes_ellioti	Tobi
Tobi_10.g.vcf.gz	acb42528467e69e7f92840df7938d900	Pan_troglodytes_ellioti	Tobi
Tobi_11.g.vcf.gz	f107b057d704f472685edbf088f4be96	Pan_troglodytes_ellioti	Tobi
Tobi_12.g.vcf.gz	b90a02c69ebea370bf60ca457886ba66	Pan_troglodytes_ellioti	Tobi
Tobi_13.g.vcf.gz	b0e96e119e8863b46702549993400e1e	Pan_troglodytes_ellioti	Tobi
Tobi_14.g.vcf.gz	9c223c34f42c23fa62405ffa88d22373	Pan_troglodytes_ellioti	Tobi
Tobi_15.g.vcf.gz	7adf3b202f1d477465db5c42688b346f	Pan_troglodytes_ellioti	Tobi
Tobi_16.g.vcf.gz	89aa08bb5604f7d15658b180a4947d1e	Pan_troglodytes_ellioti	Tobi
Tobi_17.g.vcf.gz	3ec8df7b57d895fe6a861a728cbb3b1d	Pan_troglodytes_ellioti	Tobi
Tobi_18.g.vcf.gz	4f40e529b79cc0189a71cd0fc2908ff2	Pan_troglodytes_ellioti	Tobi
Tobi_19.g.vcf.gz	19b829ec4aaced8d479dc6d8b2733c68	Pan_troglodytes_ellioti	Tobi
Tobi_20.g.vcf.gz	aba84f7afe0a16dced322fdbf4c691d9	Pan_troglodytes_ellioti	Tobi
Tobi_21.g.vcf.gz	162ae9a0e12026494ee49d68d85f06c5	Pan_troglodytes_ellioti	Tobi
Tobi_22.g.vcf.gz	0fa0a2154d1278e2cc8e8c355c654bdd	Pan_troglodytes_ellioti	Tobi
Tobi_X.g.vcf.gz	d7c16b20d305275b2bbf9a9349e2d838	Pan_troglodytes_ellioti	Tobi
Tobi.merge.cram	446b325f06189ba1e8770434568e4ca3	Pan_troglodytes_ellioti	Tobi
Andromeda_1.g.vcf.gz	5ed4363ec74745179bd8032d904367ed	Pan_troglodytes_schweinfurthii	Andromeda
Andromeda_2.g.vcf.gz	3fae951f1caf3d1fe0f15401aec59644	Pan_troglodytes_schweinfurthii	Andromeda
Andromeda_3.g.vcf.gz	15d982aea50749905a699e6b2f87ea0f	Pan_troglodytes_schweinfurthii	Andromeda
Andromeda_4.g.vcf.gz	749c7ef8c2c78879f2c7a73dfdb2586f	Pan_troglodytes_schweinfurthii	Andromeda
Andromeda_5.g.vcf.gz	b09af602279355ba7dd46f1e08153b93	Pan_troglodytes_schweinfurthii	Andromeda
Andromeda_6.g.vcf.gz	be623043d5327c764448c70570c88ddd	Pan_troglodytes_schweinfurthii	Andromeda
Andromeda_7.g.vcf.gz	467c91498f7ed82631b02d6de4da196a	Pan_troglodytes_schweinfurthii	Andromeda
Andromeda_8.g.vcf.gz	0df511c65f25511ca918af34759b9970	Pan_troglodytes_schweinfurthii	Andromeda
Andromeda_9.g.vcf.gz	e1c3df8865db6f0092b1a856e0cfa639	Pan_troglodytes_schweinfurthii	Andromeda
Andromeda_10.g.vcf.gz	e352fb65cc29f32e41b4a90b846f5c80	Pan_troglodytes_schweinfurthii	Andromeda
Andromeda_11.g.vcf.gz	86489d77e9475db577a4388a9d0e3a96	Pan_troglodytes_schweinfurthii	Andromeda
Andromeda_12.g.vcf.gz	fc27b81df248233678d1e64a1d42bfce	Pan_troglodytes_schweinfurthii	Andromeda
Andromeda_13.g.vcf.gz	bf439403e49f9485a5020cf2a2220919	Pan_troglodytes_schweinfurthii	Andromeda
Andromeda_14.g.vcf.gz	424212b2a6cb4fe749efd69932aafc04	Pan_troglodytes_schweinfurthii	Andromeda
Andromeda_15.g.vcf.gz	91e7829efb25586184467bc0956327b0	Pan_troglodytes_schweinfurthii	Andromeda
Andromeda_16.g.vcf.gz	4144836a923b26cd6e40b4301a7e3304	Pan_troglodytes_schweinfurthii	Andromeda
Andromeda_17.g.vcf.gz	ed7b2bb69e0bb1ca36ff48077caa5ada	Pan_troglodytes_schweinfurthii	Andromeda
Andromeda_18.g.vcf.gz	76eab113011417ac2da7b06bb0d89a51	Pan_troglodytes_schweinfurthii	Andromeda
Andromeda_19.g.vcf.gz	612e03f3aa9a59418c7f023547366f07	Pan_troglodytes_schweinfurthii	Andromeda
Andromeda_20.g.vcf.gz	dda233dd0a450be7ff3a217b4770aee8	Pan_troglodytes_schweinfurthii	Andromeda
Andromeda_21.g.vcf.gz	dbea57a28c8ccd241e911a6b8f28a47f	Pan_troglodytes_schweinfurthii	Andromeda
Andromeda_22.g.vcf.gz	bf3c422c59c8419208267c2ff80b43a7	Pan_troglodytes_schweinfurthii	Andromeda
Andromeda_X.g.vcf.gz	8de58f4e83c70d0983f59bc2388b003c	Pan_troglodytes_schweinfurthii	Andromeda
Andromeda.merge.cram	51cc8b8f7ad6dd38b75ee94fc1ae322c	Pan_troglodytes_schweinfurthii	Andromeda
Athanga_1.g.vcf.gz	5bce923ed4ddca06f2fc3a49b249b505	Pan_troglodytes_schweinfurthii	Athanga
Athanga_2.g.vcf.gz	27e5fe930ef34b7e5fc13cd89026b669	Pan_troglodytes_schweinfurthii	Athanga
Athanga_3.g.vcf.gz	28581344ee8d49e1f91ef5689b2b3c0c	Pan_troglodytes_schweinfurthii	Athanga
Athanga_4.g.vcf.gz	6a3281c7bb000dfd2351a9cef4165a36	Pan_troglodytes_schweinfurthii	Athanga
Athanga_5.g.vcf.gz	b12ac64e1685283464caacbad9e079e2	Pan_troglodytes_schweinfurthii	Athanga
Athanga_6.g.vcf.gz	8f893ef7e4fc2fdf7dabb393a58375a0	Pan_troglodytes_schweinfurthii	Athanga
Athanga_7.g.vcf.gz	cab5d35c4e92487c72b4b13e9cc0aad5	Pan_troglodytes_schweinfurthii	Athanga
Athanga_8.g.vcf.gz	138dd3661e801627ae94d509e63c1c12	Pan_troglodytes_schweinfurthii	Athanga
Athanga_9.g.vcf.gz	bc228b561a4048c22f9c8b8edaacbb03	Pan_troglodytes_schweinfurthii	Athanga
Athanga_10.g.vcf.gz	2304d732094c4b1cfee0916c66b33899	Pan_troglodytes_schweinfurthii	Athanga
Athanga_11.g.vcf.gz	f5206c06ea942112304f334af16594d8	Pan_troglodytes_schweinfurthii	Athanga
Athanga_12.g.vcf.gz	961301f21f3a734e3dc380cf6a69db73	Pan_troglodytes_schweinfurthii	Athanga
Athanga_13.g.vcf.gz	e02dd65e993addd01f4494e064bbe64c	Pan_troglodytes_schweinfurthii	Athanga
Athanga_14.g.vcf.gz	381c65d92a247884d3d5dc57973790a3	Pan_troglodytes_schweinfurthii	Athanga
Athanga_15.g.vcf.gz	68e117574fb32be86bb925269b6243ef	Pan_troglodytes_schweinfurthii	Athanga
Athanga_16.g.vcf.gz	bfec5304759a929e59f6d4d5e3479a02	Pan_troglodytes_schweinfurthii	Athanga
Athanga_17.g.vcf.gz	99708a93d47003233f8a0b123c7ceed7	Pan_troglodytes_schweinfurthii	Athanga
Athanga_18.g.vcf.gz	8f5ca8cab53d13e945d283cb18c8ef7d	Pan_troglodytes_schweinfurthii	Athanga
Athanga_19.g.vcf.gz	9e9c13830ffbf3c71df91ae4d7b3829a	Pan_troglodytes_schweinfurthii	Athanga
Athanga_20.g.vcf.gz	502d270de1e88ab89d7b973cf4236cc2	Pan_troglodytes_schweinfurthii	Athanga
Athanga_21.g.vcf.gz	1b1b84e516522adcbd8bad7c7154d6a8	Pan_troglodytes_schweinfurthii	Athanga
Athanga_22.g.vcf.gz	b80f2f1c7732c6f71063176255f9d56a	Pan_troglodytes_schweinfurthii	Athanga
Athanga_X.g.vcf.gz	84fe506c245c3bcea03bfc3b1998e63f	Pan_troglodytes_schweinfurthii	Athanga
Athanga_Y.g.vcf.gz	95c5e71973af6fc650062ba68d62e14f	Pan_troglodytes_schweinfurthii	Athanga
Athanga.merge.cram	3712b220d6311923d2ed6e4e01dfcf52	Pan_troglodytes_schweinfurthii	Athanga
Bihati_1.g.vcf.gz	d72674160b8bab9b534c9ace208cbc4f	Pan_troglodytes_schweinfurthii	Bihati
Bihati_2.g.vcf.gz	a5d308d19b1ba9fdba197be967508784	Pan_troglodytes_schweinfurthii	Bihati
Bihati_3.g.vcf.gz	1a6ced685715d949fd44457cfec1b087	Pan_troglodytes_schweinfurthii	Bihati
Bihati_4.g.vcf.gz	b61ed209db82d049d2c42cb76b8ff15f	Pan_troglodytes_schweinfurthii	Bihati
Bihati_5.g.vcf.gz	27163661bc9ac400573e074c421f316f	Pan_troglodytes_schweinfurthii	Bihati
Bihati_6.g.vcf.gz	113a5e6530cff8cd6e9db5b1249852e7	Pan_troglodytes_schweinfurthii	Bihati
Bihati_7.g.vcf.gz	d8c7f88d8d7afb1e466ab4bad8628331	Pan_troglodytes_schweinfurthii	Bihati
Bihati_8.g.vcf.gz	a3a666519d62bf8021c8782cdf7d33c7	Pan_troglodytes_schweinfurthii	Bihati
Bihati_9.g.vcf.gz	f771556c11d5f9e56bda76ef0d14140d	Pan_troglodytes_schweinfurthii	Bihati
Bihati_10.g.vcf.gz	f1a914e292a7d68815ca33e7e44833e7	Pan_troglodytes_schweinfurthii	Bihati
Bihati_11.g.vcf.gz	fd91c53609c3c0a4147649474f6e2165	Pan_troglodytes_schweinfurthii	Bihati
Bihati_12.g.vcf.gz	86078d17c22db3a11899516d9c27a0f0	Pan_troglodytes_schweinfurthii	Bihati
Bihati_13.g.vcf.gz	6aacf6a8b478d0cf030f67f1c295f6a8	Pan_troglodytes_schweinfurthii	Bihati
Bihati_14.g.vcf.gz	12daee78dc39a45b4730461dbd6472bb	Pan_troglodytes_schweinfurthii	Bihati
Bihati_15.g.vcf.gz	fa8c89d9e7b07d53cc62768de5235da1	Pan_troglodytes_schweinfurthii	Bihati
Bihati_16.g.vcf.gz	3b1c812e3d6da86bdac16fa8376fb4d4	Pan_troglodytes_schweinfurthii	Bihati
Bihati_17.g.vcf.gz	28e46e5ba22ccb13f1070e20a9bfab5e	Pan_troglodytes_schweinfurthii	Bihati
Bihati_18.g.vcf.gz	e80b630ec757e342c7062d9ea20e21d8	Pan_troglodytes_schweinfurthii	Bihati
Bihati_19.g.vcf.gz	6c3c93592bd9a19641287b900b29e9f5	Pan_troglodytes_schweinfurthii	Bihati
Bihati_20.g.vcf.gz	feb55be3245ee67b43b583f17cba9661	Pan_troglodytes_schweinfurthii	Bihati
Bihati_21.g.vcf.gz	cf83e01eb9827fe5764d6d62d917605a	Pan_troglodytes_schweinfurthii	Bihati
Bihati_22.g.vcf.gz	df8aed44d919a38a7cef5fb0966867b9	Pan_troglodytes_schweinfurthii	Bihati
Bihati_X.g.vcf.gz	1b806144d1c90a9b60c3f962114a3227	Pan_troglodytes_schweinfurthii	Bihati
Bihati.merge.cram	f32e93b90311800ad7471e47e398a47b	Pan_troglodytes_schweinfurthii	Bihati
Bwambale_1.g.vcf.gz	ded354a20870a7da4e18f909ebfd1642	Pan_troglodytes_schweinfurthii	Bwambale
Bwambale_2.g.vcf.gz	88a591f2494241cc776d2c0391e6a28e	Pan_troglodytes_schweinfurthii	Bwambale
Bwambale_3.g.vcf.gz	2d1e871a6466ee4e0863a2106fb9585d	Pan_troglodytes_schweinfurthii	Bwambale
Bwambale_4.g.vcf.gz	19b765446a64a24cc607376ac8e1107e	Pan_troglodytes_schweinfurthii	Bwambale
Bwambale_5.g.vcf.gz	8ee71581e0033008a3c09f2400ad2d08	Pan_troglodytes_schweinfurthii	Bwambale
Bwambale_6.g.vcf.gz	a30d6c6c739bde0c17b82b1fb166739b	Pan_troglodytes_schweinfurthii	Bwambale
Bwambale_7.g.vcf.gz	b1eb2953b84f5b705ec40f929a1ca483	Pan_troglodytes_schweinfurthii	Bwambale
Bwambale_8.g.vcf.gz	35f5d8af5cf8d9090a97c51d2ce4729a	Pan_troglodytes_schweinfurthii	Bwambale
Bwambale_9.g.vcf.gz	7bdbd59841e253ebcb094ce083633907	Pan_troglodytes_schweinfurthii	Bwambale
Bwambale_10.g.vcf.gz	89044a91b9bb71e90358dc01adad5711	Pan_troglodytes_schweinfurthii	Bwambale
Bwambale_11.g.vcf.gz	85841c4d359e3423f2a3a74e8cfa1a90	Pan_troglodytes_schweinfurthii	Bwambale
Bwambale_12.g.vcf.gz	ae6802dc693f60589f697dc4d53c63d6	Pan_troglodytes_schweinfurthii	Bwambale
Bwambale_13.g.vcf.gz	d6ddfedce8db0d949e3047e269dc4b0d	Pan_troglodytes_schweinfurthii	Bwambale
Bwambale_14.g.vcf.gz	b0d4acb92762b8cad4649399c327acff	Pan_troglodytes_schweinfurthii	Bwambale
Bwambale_15.g.vcf.gz	1a0258d40b392bfc2226ca1f23a132b8	Pan_troglodytes_schweinfurthii	Bwambale
Bwambale_16.g.vcf.gz	dc401b5818ce8c1d2c34acb73f205a3e	Pan_troglodytes_schweinfurthii	Bwambale
Bwambale_17.g.vcf.gz	9a4c77d83ad8c8673302b0958cde762b	Pan_troglodytes_schweinfurthii	Bwambale
Bwambale_18.g.vcf.gz	f73f2ed16fe3fd0fa91d037c89b548f6	Pan_troglodytes_schweinfurthii	Bwambale
Bwambale_19.g.vcf.gz	20f19dbab2d6bfaa0a879bad9de12faa	Pan_troglodytes_schweinfurthii	Bwambale
Bwambale_20.g.vcf.gz	0856c6c8999da90b43e176a358e89f47	Pan_troglodytes_schweinfurthii	Bwambale
Bwambale_21.g.vcf.gz	28f788f262d01641748d02d5d25d4dba	Pan_troglodytes_schweinfurthii	Bwambale
Bwambale_22.g.vcf.gz	69099709a8593a2e82809b4b217bbc34	Pan_troglodytes_schweinfurthii	Bwambale
Bwambale_X.g.vcf.gz	5b4ccf9967719bccb5ed2f574fb9ec7e	Pan_troglodytes_schweinfurthii	Bwambale
Bwambale_Y.g.vcf.gz	f03ea7e5079445e2c07dbb5873d6e00c	Pan_troglodytes_schweinfurthii	Bwambale
Bwambale.merge.cram	565a50ac3452e5f109ef49917dd73779	Pan_troglodytes_schweinfurthii	Bwambale
CindyB7_1.g.vcf.gz	6323a1bc71e14fa0243412aa2e76c80e	Pan_troglodytes_schweinfurthii	CindyB7
CindyB7_2.g.vcf.gz	edd9b24644049180e34a81c838c40be7	Pan_troglodytes_schweinfurthii	CindyB7
CindyB7_3.g.vcf.gz	f2d29376a8e107e2e1ff9126064f8790	Pan_troglodytes_schweinfurthii	CindyB7
CindyB7_4.g.vcf.gz	3c919fee5a72624fcdcaa6cc65dca258	Pan_troglodytes_schweinfurthii	CindyB7
CindyB7_5.g.vcf.gz	7174a0c40f1ae6284d42b0dd713d1170	Pan_troglodytes_schweinfurthii	CindyB7
CindyB7_6.g.vcf.gz	c67383d526a9871af84a3f1b132d6c21	Pan_troglodytes_schweinfurthii	CindyB7
CindyB7_7.g.vcf.gz	da392af3eea2c4992f1fb2fb510d0b94	Pan_troglodytes_schweinfurthii	CindyB7
CindyB7_8.g.vcf.gz	5d8885808800dc602051d867f21096aa	Pan_troglodytes_schweinfurthii	CindyB7
CindyB7_9.g.vcf.gz	e803eca2ed1dfd8c585ded99ae65e64e	Pan_troglodytes_schweinfurthii	CindyB7
CindyB7_10.g.vcf.gz	0757a2f7c358bacba62937c586706fea	Pan_troglodytes_schweinfurthii	CindyB7
CindyB7_11.g.vcf.gz	696e399eb03f6f9af526c83a2e98279d	Pan_troglodytes_schweinfurthii	CindyB7
CindyB7_12.g.vcf.gz	5c982333adc10a790de45868c6a8bfe2	Pan_troglodytes_schweinfurthii	CindyB7
CindyB7_13.g.vcf.gz	51d8052c587518295256bf1f595d1660	Pan_troglodytes_schweinfurthii	CindyB7
CindyB7_14.g.vcf.gz	c9582940aa0db2ac2bc406eaeb1211ef	Pan_troglodytes_schweinfurthii	CindyB7
CindyB7_15.g.vcf.gz	6df388faf94eb5759576364d95575991	Pan_troglodytes_schweinfurthii	CindyB7
CindyB7_16.g.vcf.gz	2728bfb6c6944cfa99652cd80aed4d60	Pan_troglodytes_schweinfurthii	CindyB7
CindyB7_17.g.vcf.gz	5bd09bf417ee495898a11d84730cbc7d	Pan_troglodytes_schweinfurthii	CindyB7
CindyB7_18.g.vcf.gz	1cca6d1eac77c7da80b66be806800548	Pan_troglodytes_schweinfurthii	CindyB7
CindyB7_19.g.vcf.gz	2167bdbbba2d89a81ba8bc1686e7e35e	Pan_troglodytes_schweinfurthii	CindyB7
CindyB7_20.g.vcf.gz	4241cca7943075b65fad1d4070e8507f	Pan_troglodytes_schweinfurthii	CindyB7
CindyB7_21.g.vcf.gz	ca5d6b95799207e11245f08f65271589	Pan_troglodytes_schweinfurthii	CindyB7
CindyB7_22.g.vcf.gz	199cff9cccaf41d7f158d8e42ae24b74	Pan_troglodytes_schweinfurthii	CindyB7
CindyB7_X.g.vcf.gz	3224a1c8b7dacab4c3f945ef783f267a	Pan_troglodytes_schweinfurthii	CindyB7
CindyB7.merge.cram	5b729e6f34a26ad8dc77810293416059	Pan_troglodytes_schweinfurthii	CindyB7
Cleo_1.g.vcf.gz	62ff8d3218a502367d70610f119dc3cf	Pan_troglodytes_schweinfurthii	Cleo
Cleo_2.g.vcf.gz	76e178d2300ccbd9e06fc898eca0d64a	Pan_troglodytes_schweinfurthii	Cleo
Cleo_3.g.vcf.gz	0f19f236faacc05237e9c7d3fe773ca9	Pan_troglodytes_schweinfurthii	Cleo
Cleo_4.g.vcf.gz	8c884aabf3be21f6c6f3cd1f45bb859b	Pan_troglodytes_schweinfurthii	Cleo
Cleo_5.g.vcf.gz	810afe48087ce837fd85989d497292a5	Pan_troglodytes_schweinfurthii	Cleo
Cleo_6.g.vcf.gz	fb0c802f96c3ade4c3f9aba6169ca434	Pan_troglodytes_schweinfurthii	Cleo
Cleo_7.g.vcf.gz	decd44573d9f81a7d1e313b65430baee	Pan_troglodytes_schweinfurthii	Cleo
Cleo_8.g.vcf.gz	4efff642d308bd85240b72d7f2da05f5	Pan_troglodytes_schweinfurthii	Cleo
Cleo_9.g.vcf.gz	154efc5d096af95016acf51522aec68d	Pan_troglodytes_schweinfurthii	Cleo
Cleo_10.g.vcf.gz	b9b172173b9e78c15624e9301a29eca6	Pan_troglodytes_schweinfurthii	Cleo
Cleo_11.g.vcf.gz	0537b15e572604a0e42dd521951d945a	Pan_troglodytes_schweinfurthii	Cleo
Cleo_12.g.vcf.gz	83043a2cccab3158ef948d447a1399b3	Pan_troglodytes_schweinfurthii	Cleo
Cleo_13.g.vcf.gz	714b8986165f0736b1ba79556068899f	Pan_troglodytes_schweinfurthii	Cleo
Cleo_14.g.vcf.gz	5e6eb1293e0f559d3ce5c8ad6132da60	Pan_troglodytes_schweinfurthii	Cleo
Cleo_15.g.vcf.gz	dab4df744ec314473d286fd213785204	Pan_troglodytes_schweinfurthii	Cleo
Cleo_16.g.vcf.gz	4fb0441dc6607fd2cc01fb72a5af8396	Pan_troglodytes_schweinfurthii	Cleo
Cleo_17.g.vcf.gz	61804913d385279d684b5dd033d5337d	Pan_troglodytes_schweinfurthii	Cleo
Cleo_18.g.vcf.gz	3511fdb814b7b2c0022604fdab8cb992	Pan_troglodytes_schweinfurthii	Cleo
Cleo_19.g.vcf.gz	1bd7734078f9c10ebf085b3a704a471b	Pan_troglodytes_schweinfurthii	Cleo
Cleo_20.g.vcf.gz	7c3215c1562ecaa99f9323171a9682fd	Pan_troglodytes_schweinfurthii	Cleo
Cleo_21.g.vcf.gz	551cfc6733151f50f4531da4361413e0	Pan_troglodytes_schweinfurthii	Cleo
Cleo_22.g.vcf.gz	b954f7a03911b7234cb48c5c9aaed0e7	Pan_troglodytes_schweinfurthii	Cleo
Cleo_X.g.vcf.gz	4efad5572afc44e8ccff7fb2d063cee0	Pan_troglodytes_schweinfurthii	Cleo
Cleo.merge.cram	22e0cdef7cefe9df82d71166b94e8fb5	Pan_troglodytes_schweinfurthii	Cleo
CocoB014_1.g.vcf.gz	0d9508cd3677226f00ad4be44f24d2fe	Pan_troglodytes_schweinfurthii	CocoB014
CocoB014_2.g.vcf.gz	26978847b0fe269cc6a7eddec3d69bfa	Pan_troglodytes_schweinfurthii	CocoB014
CocoB014_3.g.vcf.gz	e2fd5243d45f384183bf74ea230affd5	Pan_troglodytes_schweinfurthii	CocoB014
CocoB014_4.g.vcf.gz	409763dd7c74a331951cf1b2091cb165	Pan_troglodytes_schweinfurthii	CocoB014
CocoB014_5.g.vcf.gz	c09c0799e1eb20eb42d18384123c85ce	Pan_troglodytes_schweinfurthii	CocoB014
CocoB014_6.g.vcf.gz	5a56fbeee57567f75e2e1c0dcaf5ece2	Pan_troglodytes_schweinfurthii	CocoB014
CocoB014_7.g.vcf.gz	acdd94fe52c22a7bc20b9199f62c1fab	Pan_troglodytes_schweinfurthii	CocoB014
CocoB014_8.g.vcf.gz	be34ebbe1554bf4039da024ae8726721	Pan_troglodytes_schweinfurthii	CocoB014
CocoB014_9.g.vcf.gz	34ddf10a2e8b0a39844597b543c4a28d	Pan_troglodytes_schweinfurthii	CocoB014
CocoB014_10.g.vcf.gz	449b2e0881580d67492f8f119e2d7988	Pan_troglodytes_schweinfurthii	CocoB014
CocoB014_11.g.vcf.gz	d5faf750d9b8d3e4953435c4b352ff3a	Pan_troglodytes_schweinfurthii	CocoB014
CocoB014_12.g.vcf.gz	47c8f4dee81fbe26760597f6c8138880	Pan_troglodytes_schweinfurthii	CocoB014
CocoB014_13.g.vcf.gz	003be7eb04671c5a748b9d8dc3512d1c	Pan_troglodytes_schweinfurthii	CocoB014
CocoB014_14.g.vcf.gz	722adc545c9c932de24bd348a5164665	Pan_troglodytes_schweinfurthii	CocoB014
CocoB014_15.g.vcf.gz	f2e5d97b81bf7f47d316e63944b477ca	Pan_troglodytes_schweinfurthii	CocoB014
CocoB014_16.g.vcf.gz	f3aa34a4e2781db0cf66f378dde8d092	Pan_troglodytes_schweinfurthii	CocoB014
CocoB014_17.g.vcf.gz	557abde41110c1ecb1439fb4d1ade7a9	Pan_troglodytes_schweinfurthii	CocoB014
CocoB014_18.g.vcf.gz	71038cca24948bdbb72abda9f5d1035c	Pan_troglodytes_schweinfurthii	CocoB014
CocoB014_19.g.vcf.gz	dec61b62c88643b74595ec1c2de2a289	Pan_troglodytes_schweinfurthii	CocoB014
CocoB014_20.g.vcf.gz	eaf62404c59e403c3d8bf9aa051a4f68	Pan_troglodytes_schweinfurthii	CocoB014
CocoB014_21.g.vcf.gz	d8e4b520282fe0f7671d5fe1fa31a996	Pan_troglodytes_schweinfurthii	CocoB014
CocoB014_22.g.vcf.gz	a3273e7cb6df14d72807e20b77f6483a	Pan_troglodytes_schweinfurthii	CocoB014
CocoB014_X.g.vcf.gz	1e9a7aec786dedcedaffd10900b20588	Pan_troglodytes_schweinfurthii	CocoB014
CocoB014.merge.cram	0d07f8f71f7e56942c31bc4f32cfbae0	Pan_troglodytes_schweinfurthii	CocoB014
Diana_1.g.vcf.gz	fb866c48c5e1e18c98c0d72185d6c352	Pan_troglodytes_schweinfurthii	Diana
Diana_2.g.vcf.gz	0bc54f9269656bfd3cfc771975c20dbe	Pan_troglodytes_schweinfurthii	Diana
Diana_3.g.vcf.gz	0933c64583dfc2a5e8abd7234a8b4322	Pan_troglodytes_schweinfurthii	Diana
Diana_4.g.vcf.gz	4e9976bc93ae3df847d45a87baf1d552	Pan_troglodytes_schweinfurthii	Diana
Diana_5.g.vcf.gz	1ecb3174afc573e856cc5dfc6d0bf880	Pan_troglodytes_schweinfurthii	Diana
Diana_6.g.vcf.gz	6e39a8321b08ebb3589bbd3c9db6f410	Pan_troglodytes_schweinfurthii	Diana
Diana_7.g.vcf.gz	7ebe69b0d010dacd6a255283000f5182	Pan_troglodytes_schweinfurthii	Diana
Diana_8.g.vcf.gz	61af54d978b89332445155902c7716e4	Pan_troglodytes_schweinfurthii	Diana
Diana_9.g.vcf.gz	c9c11631ae319f473eaec6be4a93bd47	Pan_troglodytes_schweinfurthii	Diana
Diana_10.g.vcf.gz	f40fdc120696a350178adab046adde9c	Pan_troglodytes_schweinfurthii	Diana
Diana_11.g.vcf.gz	9062dad62d73ea4174b29643b175cef3	Pan_troglodytes_schweinfurthii	Diana
Diana_12.g.vcf.gz	697c85af3ae83c2f345e32c6e704eb6b	Pan_troglodytes_schweinfurthii	Diana
Diana_13.g.vcf.gz	150b833b28c9a6dfcd9ea12cff1e6e70	Pan_troglodytes_schweinfurthii	Diana
Diana_14.g.vcf.gz	62102d8829b26297f494d68a18a1dad4	Pan_troglodytes_schweinfurthii	Diana
Diana_15.g.vcf.gz	0c15ca26a82f41283c347222e1fdef44	Pan_troglodytes_schweinfurthii	Diana
Diana_16.g.vcf.gz	8b0004d11d8a9ecc84c469e142af719a	Pan_troglodytes_schweinfurthii	Diana
Diana_17.g.vcf.gz	6e6aea401c408f62947a8a17d9481739	Pan_troglodytes_schweinfurthii	Diana
Diana_18.g.vcf.gz	68efca85f81b540353530df10951b245	Pan_troglodytes_schweinfurthii	Diana
Diana_19.g.vcf.gz	b9ced6b9a8df2fffa8f9c800b7f9b18e	Pan_troglodytes_schweinfurthii	Diana
Diana_20.g.vcf.gz	0f77f457edc9d550c751e9d7f235b836	Pan_troglodytes_schweinfurthii	Diana
Diana_21.g.vcf.gz	7cf2021caeee1f116e17ee42a47c1d44	Pan_troglodytes_schweinfurthii	Diana
Diana_22.g.vcf.gz	968f1694a189fd5ba30bd675ee83a94a	Pan_troglodytes_schweinfurthii	Diana
Diana_X.g.vcf.gz	ab9409a8d416f305cf7c3ba4cb68de52	Pan_troglodytes_schweinfurthii	Diana
Diana_Y.g.vcf.gz	64e6f7a812780557cab9f04f16474243	Pan_troglodytes_schweinfurthii	Diana
Diana.merge.cram	7d8ead745a26f9011878059331002ea6	Pan_troglodytes_schweinfurthii	Diana
Frederike_1.g.vcf.gz	cf9512ac8e5fa3772f8061ff77424a40	Pan_troglodytes_schweinfurthii	Frederike
Frederike_2.g.vcf.gz	a0fd69f44829d9c2ceff7c0261599bf2	Pan_troglodytes_schweinfurthii	Frederike
Frederike_3.g.vcf.gz	5fc400e1994e2888df9488b5a1b19bac	Pan_troglodytes_schweinfurthii	Frederike
Frederike_4.g.vcf.gz	3babfcff7e3a57c0149888cb08ad15dd	Pan_troglodytes_schweinfurthii	Frederike
Frederike_5.g.vcf.gz	78ef6557d4204972894d9cddbe760314	Pan_troglodytes_schweinfurthii	Frederike
Frederike_6.g.vcf.gz	b380ef8e256e142a800906744ed9feca	Pan_troglodytes_schweinfurthii	Frederike
Frederike_7.g.vcf.gz	e36cd01e3e92b974ce81fc68a1c9cc79	Pan_troglodytes_schweinfurthii	Frederike
Frederike_8.g.vcf.gz	49c6cb3f81578322f31a73e8bed416d3	Pan_troglodytes_schweinfurthii	Frederike
Frederike_9.g.vcf.gz	0e8df2502dcdd952c9a82798db980b2c	Pan_troglodytes_schweinfurthii	Frederike
Frederike_10.g.vcf.gz	857936e203c35fef7abcccaaf2c1298d	Pan_troglodytes_schweinfurthii	Frederike
Frederike_11.g.vcf.gz	d422cb43a6f15602e7814aeaf2a336e9	Pan_troglodytes_schweinfurthii	Frederike
Frederike_12.g.vcf.gz	9ff1a3265cfc724d9b8f4efc28f9bb4d	Pan_troglodytes_schweinfurthii	Frederike
Frederike_13.g.vcf.gz	40cd4accb1e2bbff02e49a2ab64ca92b	Pan_troglodytes_schweinfurthii	Frederike
Frederike_14.g.vcf.gz	0334e506efbf18d66918c6563826e124	Pan_troglodytes_schweinfurthii	Frederike
Frederike_15.g.vcf.gz	73e56271e4f38e91f65787a08843101c	Pan_troglodytes_schweinfurthii	Frederike
Frederike_16.g.vcf.gz	f37b218a973019a82a1e889ead2f8217	Pan_troglodytes_schweinfurthii	Frederike
Frederike_17.g.vcf.gz	9ede17190cbd59e4be85a671789e7c02	Pan_troglodytes_schweinfurthii	Frederike
Frederike_18.g.vcf.gz	76d2f73a6c0b22f97168e2a2afde601b	Pan_troglodytes_schweinfurthii	Frederike
Frederike_19.g.vcf.gz	003f9774e78931ad1f091bcd18ee5282	Pan_troglodytes_schweinfurthii	Frederike
Frederike_20.g.vcf.gz	b6da1c76fdb8301e7ab14a2384780365	Pan_troglodytes_schweinfurthii	Frederike
Frederike_21.g.vcf.gz	e6824351b6f2ca1419af4f1418c82f00	Pan_troglodytes_schweinfurthii	Frederike
Frederike_22.g.vcf.gz	f2704217216a18dd267db56a508b805f	Pan_troglodytes_schweinfurthii	Frederike
Frederike_X.g.vcf.gz	665d129b3083c6c0a26e44faa8a59908	Pan_troglodytes_schweinfurthii	Frederike
Frederike.merge.cram	5b98629e2652e1aaeae3c689b2955959	Pan_troglodytes_schweinfurthii	Frederike
Ikuru_1.g.vcf.gz	c7cc5b60cbe0694c7d04e904fd713e94	Pan_troglodytes_schweinfurthii	Ikuru
Ikuru_2.g.vcf.gz	027e755cb982b34a9141dc13a2d67f1d	Pan_troglodytes_schweinfurthii	Ikuru
Ikuru_3.g.vcf.gz	0a114e174565c414e62f6b75b407df83	Pan_troglodytes_schweinfurthii	Ikuru
Ikuru_4.g.vcf.gz	f004389bf60e9827e1c56b7ea0ce61bc	Pan_troglodytes_schweinfurthii	Ikuru
Ikuru_5.g.vcf.gz	65b5fbe49ecb22377b20558294809f55	Pan_troglodytes_schweinfurthii	Ikuru
Ikuru_6.g.vcf.gz	98d5a2bb229aa70e6d4448ecd013293a	Pan_troglodytes_schweinfurthii	Ikuru
Ikuru_7.g.vcf.gz	0fb8fd942b399496758baac07cd813f4	Pan_troglodytes_schweinfurthii	Ikuru
Ikuru_8.g.vcf.gz	a462121ec8c86db8caa603a8b0844020	Pan_troglodytes_schweinfurthii	Ikuru
Ikuru_9.g.vcf.gz	74edc44bcd522ad53523ae6c91b93469	Pan_troglodytes_schweinfurthii	Ikuru
Ikuru_10.g.vcf.gz	6a43cca9cc002dfd96791d2e15c9412d	Pan_troglodytes_schweinfurthii	Ikuru
Ikuru_11.g.vcf.gz	795ccf59c13c05d6c84b84b9dc489c31	Pan_troglodytes_schweinfurthii	Ikuru
Ikuru_12.g.vcf.gz	42f7f070e958d0a5327e61834506dfb3	Pan_troglodytes_schweinfurthii	Ikuru
Ikuru_13.g.vcf.gz	a1e7d20b4a2a958ec5f30f173ee2d03a	Pan_troglodytes_schweinfurthii	Ikuru
Ikuru_14.g.vcf.gz	76b208b48caade3ccd63e098b516ba97	Pan_troglodytes_schweinfurthii	Ikuru
Ikuru_15.g.vcf.gz	3828e230a1c001b4ca487cb1c1c93652	Pan_troglodytes_schweinfurthii	Ikuru
Ikuru_16.g.vcf.gz	594a64b38abcff6e599a37178bb9643e	Pan_troglodytes_schweinfurthii	Ikuru
Ikuru_17.g.vcf.gz	c83edea000f037adcfa5d81afce8234b	Pan_troglodytes_schweinfurthii	Ikuru
Ikuru_18.g.vcf.gz	86fbc45a70473eb86e687cdeedd85785	Pan_troglodytes_schweinfurthii	Ikuru
Ikuru_19.g.vcf.gz	980cf190809369430a3b3c602a04f740	Pan_troglodytes_schweinfurthii	Ikuru
Ikuru_20.g.vcf.gz	301a4d99772d179d48254f63f287f860	Pan_troglodytes_schweinfurthii	Ikuru
Ikuru_21.g.vcf.gz	4c9b9ac5a053943d7d73ec1d2be261c6	Pan_troglodytes_schweinfurthii	Ikuru
Ikuru_22.g.vcf.gz	1154f3b252cbee017c75ff5c4c238921	Pan_troglodytes_schweinfurthii	Ikuru
Ikuru_X.g.vcf.gz	560435912ba4e7c33ad3f82b0226a69b	Pan_troglodytes_schweinfurthii	Ikuru
Ikuru.merge.cram	029dc558c709a336f1df027197b04f6a	Pan_troglodytes_schweinfurthii	Ikuru
Kidongo_1.g.vcf.gz	5b52e0096ade482e86764a86302dff94	Pan_troglodytes_schweinfurthii	Kidongo
Kidongo_2.g.vcf.gz	85edd8f8344bcf1e4450d0333c5494d3	Pan_troglodytes_schweinfurthii	Kidongo
Kidongo_3.g.vcf.gz	9f9f808281d8c3d2c84fb2b5bbc0f224	Pan_troglodytes_schweinfurthii	Kidongo
Kidongo_4.g.vcf.gz	ac05f16878e0a86c512b4eab08d51d4c	Pan_troglodytes_schweinfurthii	Kidongo
Kidongo_5.g.vcf.gz	915e78d454d72514c54ce85185d0382d	Pan_troglodytes_schweinfurthii	Kidongo
Kidongo_6.g.vcf.gz	08e7e3125614b46839a80e4a27ec8df4	Pan_troglodytes_schweinfurthii	Kidongo
Kidongo_7.g.vcf.gz	e6de6630000adc835c94a7a7b3a73d3f	Pan_troglodytes_schweinfurthii	Kidongo
Kidongo_8.g.vcf.gz	985eb1ba3d532080218f74e8be8a712f	Pan_troglodytes_schweinfurthii	Kidongo
Kidongo_9.g.vcf.gz	27018bcff7f1803b4654f0a8fb3c1a04	Pan_troglodytes_schweinfurthii	Kidongo
Kidongo_10.g.vcf.gz	a0b2c533fa53c80bc69bacb4aa7c76e7	Pan_troglodytes_schweinfurthii	Kidongo
Kidongo_11.g.vcf.gz	9538e68731deb55c8a4684626688b761	Pan_troglodytes_schweinfurthii	Kidongo
Kidongo_12.g.vcf.gz	5ce95927086d1a7075e01cafc4b0053c	Pan_troglodytes_schweinfurthii	Kidongo
Kidongo_13.g.vcf.gz	e216697161c5cd06f8e4ca3fe8004920	Pan_troglodytes_schweinfurthii	Kidongo
Kidongo_14.g.vcf.gz	5f2050a929563c15b5ecfd2b6738c6e0	Pan_troglodytes_schweinfurthii	Kidongo
Kidongo_15.g.vcf.gz	a7b43cb3ab9f05010890372906b27c96	Pan_troglodytes_schweinfurthii	Kidongo
Kidongo_16.g.vcf.gz	8b39ac5f8d3f41fc7c125c45a5d927eb	Pan_troglodytes_schweinfurthii	Kidongo
Kidongo_17.g.vcf.gz	23783afcf5899dbd9a155d8d42785f79	Pan_troglodytes_schweinfurthii	Kidongo
Kidongo_18.g.vcf.gz	b24765caae0b0be6d17d2c1a2a2367e5	Pan_troglodytes_schweinfurthii	Kidongo
Kidongo_19.g.vcf.gz	5875abe83deb79a81ce64af2284e4640	Pan_troglodytes_schweinfurthii	Kidongo
Kidongo_20.g.vcf.gz	6259e4391f89663f1886b2c5b08e537d	Pan_troglodytes_schweinfurthii	Kidongo
Kidongo_21.g.vcf.gz	899cbcd25b8f67d921980cdc804254e7	Pan_troglodytes_schweinfurthii	Kidongo
Kidongo_22.g.vcf.gz	79bc0f342d680f81069aae993f4bf3ce	Pan_troglodytes_schweinfurthii	Kidongo
Kidongo_X.g.vcf.gz	9e9623a673a6fabe323e32e790d2e783	Pan_troglodytes_schweinfurthii	Kidongo
Kidongo.merge.cram	48a1b116906db913171dea8e2109d67f	Pan_troglodytes_schweinfurthii	Kidongo
Maya_1.g.vcf.gz	a5fafb5c604d6327bb980e81d0469b6c	Pan_troglodytes_schweinfurthii	Maya
Maya_2.g.vcf.gz	0988a8915865dbeba6cd95cb056bcb3e	Pan_troglodytes_schweinfurthii	Maya
Maya_3.g.vcf.gz	3347051b75870215050cb7e24dd70538	Pan_troglodytes_schweinfurthii	Maya
Maya_4.g.vcf.gz	8f64645270f2b71284ad0aa2020d930a	Pan_troglodytes_schweinfurthii	Maya
Maya_5.g.vcf.gz	472858e20b9f84af1c62aa0e94231319	Pan_troglodytes_schweinfurthii	Maya
Maya_6.g.vcf.gz	cd02ad40d9423bf9df0864fa77e458d9	Pan_troglodytes_schweinfurthii	Maya
Maya_7.g.vcf.gz	23a79084de2eaf80f5c0368d428af8b1	Pan_troglodytes_schweinfurthii	Maya
Maya_8.g.vcf.gz	7cb7e40e15f538e53fe8d94ac6582b38	Pan_troglodytes_schweinfurthii	Maya
Maya_9.g.vcf.gz	813e8007f6b52e911a0cc8c217825e84	Pan_troglodytes_schweinfurthii	Maya
Maya_10.g.vcf.gz	d86cf3ee193ad9ffbb5b48fec2644f2e	Pan_troglodytes_schweinfurthii	Maya
Maya_11.g.vcf.gz	8bb355e25a392642a50ea6dbb502c488	Pan_troglodytes_schweinfurthii	Maya
Maya_12.g.vcf.gz	b59e676396922a24cbadc653cafbf3e0	Pan_troglodytes_schweinfurthii	Maya
Maya_13.g.vcf.gz	aa591e463c0d4a0c99952b5430edc2ed	Pan_troglodytes_schweinfurthii	Maya
Maya_14.g.vcf.gz	ebc88318b32aa8aa05914df807fe5eb4	Pan_troglodytes_schweinfurthii	Maya
Maya_15.g.vcf.gz	0e4cde834da42aefc23b438263f8d6d8	Pan_troglodytes_schweinfurthii	Maya
Maya_16.g.vcf.gz	27b2ca752599f3412ba6fd583375a753	Pan_troglodytes_schweinfurthii	Maya
Maya_17.g.vcf.gz	03a130e0a87ff847973f95d6977b7bd0	Pan_troglodytes_schweinfurthii	Maya
Maya_18.g.vcf.gz	5859eb814ebb6d4c0dbe823277f1b84e	Pan_troglodytes_schweinfurthii	Maya
Maya_19.g.vcf.gz	3fd8163e73083770c2045c191ebbd3a6	Pan_troglodytes_schweinfurthii	Maya
Maya_20.g.vcf.gz	5496da70a4469a9b79ff846b11d0ee7d	Pan_troglodytes_schweinfurthii	Maya
Maya_21.g.vcf.gz	fa14601acc6d22370229316add339219	Pan_troglodytes_schweinfurthii	Maya
Maya_22.g.vcf.gz	4a8997199af6ff6e74b5fb0fb284b88f	Pan_troglodytes_schweinfurthii	Maya
Maya_X.g.vcf.gz	d46a2c0bde5da247678310a46f900fd6	Pan_troglodytes_schweinfurthii	Maya
Maya.merge.cram	6d69789f8836d7ece1b195ba4e97ce2a	Pan_troglodytes_schweinfurthii	Maya
Nakku_1.g.vcf.gz	0ade003e8419e8e8bee18540da587372	Pan_troglodytes_schweinfurthii	Nakku
Nakku_2.g.vcf.gz	0812c9031339520ba88612a472c98a06	Pan_troglodytes_schweinfurthii	Nakku
Nakku_3.g.vcf.gz	098ecb2061ef3bb3f60281cfda3ac575	Pan_troglodytes_schweinfurthii	Nakku
Nakku_4.g.vcf.gz	7d6a21809d191477ff90d441b82640fb	Pan_troglodytes_schweinfurthii	Nakku
Nakku_5.g.vcf.gz	e21533141b10ee3a74b8a558ea7fe140	Pan_troglodytes_schweinfurthii	Nakku
Nakku_6.g.vcf.gz	ff03a926184c245ef51739ab25397306	Pan_troglodytes_schweinfurthii	Nakku
Nakku_7.g.vcf.gz	fad2a59502ea2c4459fa25e930e983e6	Pan_troglodytes_schweinfurthii	Nakku
Nakku_8.g.vcf.gz	31e27fa8b70daa5fc3ddea7ecfdaefc5	Pan_troglodytes_schweinfurthii	Nakku
Nakku_9.g.vcf.gz	e59cb3639d1a5655e24cbebe78ecfa40	Pan_troglodytes_schweinfurthii	Nakku
Nakku_10.g.vcf.gz	d5e1552f36b8d4533193fd57e691b817	Pan_troglodytes_schweinfurthii	Nakku
Nakku_11.g.vcf.gz	51254ba537e8faa3717f139953125dca	Pan_troglodytes_schweinfurthii	Nakku
Nakku_12.g.vcf.gz	145a67f986c61e2add53504a768c3189	Pan_troglodytes_schweinfurthii	Nakku
Nakku_13.g.vcf.gz	1f61fa56823a5ceb9f6213df92410b8d	Pan_troglodytes_schweinfurthii	Nakku
Nakku_14.g.vcf.gz	3d9600b5b3c8acc218ac094b7dc13627	Pan_troglodytes_schweinfurthii	Nakku
Nakku_15.g.vcf.gz	118731c8ad7cc209cbf64d989421b9c3	Pan_troglodytes_schweinfurthii	Nakku
Nakku_16.g.vcf.gz	7d827313b6d20f43d59aae828b6cffb8	Pan_troglodytes_schweinfurthii	Nakku
Nakku_17.g.vcf.gz	1a111760af1dbee0db7570d429e9d46e	Pan_troglodytes_schweinfurthii	Nakku
Nakku_18.g.vcf.gz	37e74cc95985be4e4fb73131b5289a65	Pan_troglodytes_schweinfurthii	Nakku
Nakku_19.g.vcf.gz	c88447d68126c6b83d20bbd1bcb06e34	Pan_troglodytes_schweinfurthii	Nakku
Nakku_20.g.vcf.gz	fdceea1437b8e536d42346c54a1e5039	Pan_troglodytes_schweinfurthii	Nakku
Nakku_21.g.vcf.gz	068f3d2f457f1d7b48690f2da195675f	Pan_troglodytes_schweinfurthii	Nakku
Nakku_22.g.vcf.gz	17e9917e7ae8d8a5a5fc200030d5d254	Pan_troglodytes_schweinfurthii	Nakku
Nakku_X.g.vcf.gz	c43d7ddd0dbcfb27b4a179262ef79222	Pan_troglodytes_schweinfurthii	Nakku
Nakku.merge.cram	279846f3973a1ce9577994ea6c33447b	Pan_troglodytes_schweinfurthii	Nakku
Padda_1.g.vcf.gz	b0f068d169d458eda46c3a3fac161a15	Pan_troglodytes_schweinfurthii	Padda
Padda_2.g.vcf.gz	43ace2abb3cabe85d7d61c52de67bfd4	Pan_troglodytes_schweinfurthii	Padda
Padda_3.g.vcf.gz	08bed963aae19ec72eabbf881a66c853	Pan_troglodytes_schweinfurthii	Padda
Padda_4.g.vcf.gz	eb05906093e706305225236c598c61b0	Pan_troglodytes_schweinfurthii	Padda
Padda_5.g.vcf.gz	804d03d03aae6936d170393550f0b526	Pan_troglodytes_schweinfurthii	Padda
Padda_6.g.vcf.gz	2c6c9c5c42b97a7916594bb8fbd1c77d	Pan_troglodytes_schweinfurthii	Padda
Padda_7.g.vcf.gz	e82ba414774d6fd16d080b6cc256aebf	Pan_troglodytes_schweinfurthii	Padda
Padda_8.g.vcf.gz	8a80ce3ad26eeec1223eeb9019e53303	Pan_troglodytes_schweinfurthii	Padda
Padda_9.g.vcf.gz	d04055db004606e65c63e7a0aad91522	Pan_troglodytes_schweinfurthii	Padda
Padda_10.g.vcf.gz	fb4ae6e619a53af063f4a1aab0a7188a	Pan_troglodytes_schweinfurthii	Padda
Padda_11.g.vcf.gz	44901196b45c1d89f1cc405c5bab75a4	Pan_troglodytes_schweinfurthii	Padda
Padda_12.g.vcf.gz	3d0a52e8491edcf61d7346be016bf248	Pan_troglodytes_schweinfurthii	Padda
Padda_13.g.vcf.gz	fc9d668c6a2e84b980dcb0f2fca60c72	Pan_troglodytes_schweinfurthii	Padda
Padda_14.g.vcf.gz	0817c8d061e9ef7ab7b404c9c42a36f6	Pan_troglodytes_schweinfurthii	Padda
Padda_15.g.vcf.gz	d1986c50323e259d80f9aaf3c0635f2d	Pan_troglodytes_schweinfurthii	Padda
Padda_16.g.vcf.gz	2416eb845b70d81ef378d1e37ebbb0c4	Pan_troglodytes_schweinfurthii	Padda
Padda_17.g.vcf.gz	af0079aaba8e89c6659f90ad734aea3f	Pan_troglodytes_schweinfurthii	Padda
Padda_18.g.vcf.gz	a537caa7477d3875ba5a8a134ed32b00	Pan_troglodytes_schweinfurthii	Padda
Padda_19.g.vcf.gz	abe65fe71443bcb336c74d459cd8ca98	Pan_troglodytes_schweinfurthii	Padda
Padda_20.g.vcf.gz	6bcc697bee9235f24185b5d31b856109	Pan_troglodytes_schweinfurthii	Padda
Padda_21.g.vcf.gz	829ab426a1bff0415e7107c6d24eb32e	Pan_troglodytes_schweinfurthii	Padda
Padda_22.g.vcf.gz	cb41287d1d41245ee6520a82793529d3	Pan_troglodytes_schweinfurthii	Padda
Padda_X.g.vcf.gz	9d74b31aca3911ff57777c9eb1b8748b	Pan_troglodytes_schweinfurthii	Padda
Padda_Y.g.vcf.gz	ab0c51879b58923ac324f13eaa133d8c	Pan_troglodytes_schweinfurthii	Padda
Padda.merge.cram	ab84fed45cc1f8471c2bdea337a621e9	Pan_troglodytes_schweinfurthii	Padda
Tongo_1.g.vcf.gz	e8ee3f6925b8abb3bebb160ec9a01462	Pan_troglodytes_schweinfurthii	Tongo
Tongo_2.g.vcf.gz	19ba186e523770cfa4c3d4cb79a7519f	Pan_troglodytes_schweinfurthii	Tongo
Tongo_3.g.vcf.gz	e8e7f5e1f1831ca20a55d195a46afd7f	Pan_troglodytes_schweinfurthii	Tongo
Tongo_4.g.vcf.gz	ac01633adbd54a98059b918979ceba5c	Pan_troglodytes_schweinfurthii	Tongo
Tongo_5.g.vcf.gz	98b6702cab92b52bc039a4856fdde895	Pan_troglodytes_schweinfurthii	Tongo
Tongo_6.g.vcf.gz	296ac3ec92e5ff69573eece5e230baf6	Pan_troglodytes_schweinfurthii	Tongo
Tongo_7.g.vcf.gz	3d0c12352f02c26d98082a5d478667bc	Pan_troglodytes_schweinfurthii	Tongo
Tongo_8.g.vcf.gz	e625ac0d18d3467677a27264223a4987	Pan_troglodytes_schweinfurthii	Tongo
Tongo_9.g.vcf.gz	5b3f1110a2577b4cd22ea24ca6839edb	Pan_troglodytes_schweinfurthii	Tongo
Tongo_10.g.vcf.gz	8833d3f6dbb90e8efd0d2cc908f59a09	Pan_troglodytes_schweinfurthii	Tongo
Tongo_11.g.vcf.gz	4660042c21d17ef4d73489a6b4e97872	Pan_troglodytes_schweinfurthii	Tongo
Tongo_12.g.vcf.gz	1b2b10dc44f4d57c815ca1a8cd9fb8cd	Pan_troglodytes_schweinfurthii	Tongo
Tongo_13.g.vcf.gz	8d51f88b81fc47514aa19a701439c485	Pan_troglodytes_schweinfurthii	Tongo
Tongo_14.g.vcf.gz	176371c8f2377e5dee1536daaca3a88f	Pan_troglodytes_schweinfurthii	Tongo
Tongo_15.g.vcf.gz	c12e20a181b72fa522a118557c36b1ca	Pan_troglodytes_schweinfurthii	Tongo
Tongo_16.g.vcf.gz	b3c86888c44ca5be1f9e8912db5625bf	Pan_troglodytes_schweinfurthii	Tongo
Tongo_17.g.vcf.gz	1316d116b3cad9cc18e3ecfb904c4914	Pan_troglodytes_schweinfurthii	Tongo
Tongo_18.g.vcf.gz	d419cf143edc1bd73a53a34028226ac6	Pan_troglodytes_schweinfurthii	Tongo
Tongo_19.g.vcf.gz	cc496436a86cfebc608c9766418ddc54	Pan_troglodytes_schweinfurthii	Tongo
Tongo_20.g.vcf.gz	8c32e2598c7d28b65a97c090901cdb7d	Pan_troglodytes_schweinfurthii	Tongo
Tongo_21.g.vcf.gz	a5af1557ce6a0239cca14bf4d7774930	Pan_troglodytes_schweinfurthii	Tongo
Tongo_22.g.vcf.gz	73a9435b0bd0911f5131ec0344368729	Pan_troglodytes_schweinfurthii	Tongo
Tongo_X.g.vcf.gz	d696f283356f603a8d22e1478e6a1060	Pan_troglodytes_schweinfurthii	Tongo
Tongo_Y.g.vcf.gz	c46001bd93f475da8cdf04102b904164	Pan_troglodytes_schweinfurthii	Tongo
Tongo.merge.cram	26c12139b293c1afe2ffa64e7801366b	Pan_troglodytes_schweinfurthii	Tongo
Trixie_1.g.vcf.gz	78fc5d46bffbe8c67e77812a4bc0cfe0	Pan_troglodytes_schweinfurthii	Trixie
Trixie_2.g.vcf.gz	079421ade2a573ffa8ef49307fe895aa	Pan_troglodytes_schweinfurthii	Trixie
Trixie_3.g.vcf.gz	643e33906f83aa6c17669f4f209218cb	Pan_troglodytes_schweinfurthii	Trixie
Trixie_4.g.vcf.gz	08aa55eb871c6ec294be9b3ce0386745	Pan_troglodytes_schweinfurthii	Trixie
Trixie_5.g.vcf.gz	c0aa93933d8cce8386848d2b1e024c04	Pan_troglodytes_schweinfurthii	Trixie
Trixie_6.g.vcf.gz	4613dbc4eaaccc25032ad0399e9ff0da	Pan_troglodytes_schweinfurthii	Trixie
Trixie_7.g.vcf.gz	137c9466102fc3b43e3c8e779d26f5dc	Pan_troglodytes_schweinfurthii	Trixie
Trixie_8.g.vcf.gz	cb1e82f97226a21f152d507b7e369ceb	Pan_troglodytes_schweinfurthii	Trixie
Trixie_9.g.vcf.gz	499c9d914c0d1750cd47ed17e8d9aafe	Pan_troglodytes_schweinfurthii	Trixie
Trixie_10.g.vcf.gz	3d0b0977b9fe615242e4bfdf715eefcd	Pan_troglodytes_schweinfurthii	Trixie
Trixie_11.g.vcf.gz	87fdeb0bde034ddf84a93d9605f051bb	Pan_troglodytes_schweinfurthii	Trixie
Trixie_12.g.vcf.gz	115b8951a7340486a7936683bd2e9490	Pan_troglodytes_schweinfurthii	Trixie
Trixie_13.g.vcf.gz	7d5675fc84dd24e08c419a681d685073	Pan_troglodytes_schweinfurthii	Trixie
Trixie_14.g.vcf.gz	1531750542cebdc3eaa2e3fddd0ed30a	Pan_troglodytes_schweinfurthii	Trixie
Trixie_15.g.vcf.gz	41a1413cf1df5e13f563c49a250e3f2d	Pan_troglodytes_schweinfurthii	Trixie
Trixie_16.g.vcf.gz	55c5d894ba6635f4fd668a92059982c2	Pan_troglodytes_schweinfurthii	Trixie
Trixie_17.g.vcf.gz	ca278fdb7f2d93f653c9d3aecb594c18	Pan_troglodytes_schweinfurthii	Trixie
Trixie_18.g.vcf.gz	871a2b69c88e3f4364c8f2401f274482	Pan_troglodytes_schweinfurthii	Trixie
Trixie_19.g.vcf.gz	bee9378d1c67f64c2a272a3246c238b8	Pan_troglodytes_schweinfurthii	Trixie
Trixie_20.g.vcf.gz	7b0c63646726b7a9c7caa2fb42e15a91	Pan_troglodytes_schweinfurthii	Trixie
Trixie_21.g.vcf.gz	41b4753bac401895fd8ec6c0060f5d88	Pan_troglodytes_schweinfurthii	Trixie
Trixie_22.g.vcf.gz	aa7b935eec05d4cb8f09d82a460499a1	Pan_troglodytes_schweinfurthii	Trixie
Trixie_X.g.vcf.gz	130c7fa6832ebeed5a290183ce8b1ab1	Pan_troglodytes_schweinfurthii	Trixie
Trixie.merge.cram	b04a442a6c01c0638eaee391e394befc	Pan_troglodytes_schweinfurthii	Trixie
Vincent_1.g.vcf.gz	1f3fc1a7a47bc8835a98fc0915974cf5	Pan_troglodytes_schweinfurthii	Vincent
Vincent_2.g.vcf.gz	327a93cc283a961a64ae81124057ca77	Pan_troglodytes_schweinfurthii	Vincent
Vincent_3.g.vcf.gz	662d3e7dd6868f89d2293b57a335ddd0	Pan_troglodytes_schweinfurthii	Vincent
Vincent_4.g.vcf.gz	dbb696016a78a7928cab141347e6e0be	Pan_troglodytes_schweinfurthii	Vincent
Vincent_5.g.vcf.gz	00b7945e3c53c6d6bf553906c513abc8	Pan_troglodytes_schweinfurthii	Vincent
Vincent_6.g.vcf.gz	2b8d2737428c7b78deebb57a043fef00	Pan_troglodytes_schweinfurthii	Vincent
Vincent_7.g.vcf.gz	3e8f927e48451831a2cb96882912bed0	Pan_troglodytes_schweinfurthii	Vincent
Vincent_8.g.vcf.gz	01374bd8c59af5718043b0ca9b677e0b	Pan_troglodytes_schweinfurthii	Vincent
Vincent_9.g.vcf.gz	81a8a04b1e3324b6a2f97c8ebb8c9154	Pan_troglodytes_schweinfurthii	Vincent
Vincent_10.g.vcf.gz	2632edc8b4565f3ffccb603c1e979aed	Pan_troglodytes_schweinfurthii	Vincent
Vincent_11.g.vcf.gz	959b73669661bc95acf4d0d3d330344b	Pan_troglodytes_schweinfurthii	Vincent
Vincent_12.g.vcf.gz	89970be8b9ed7848e022435f1b4d3b39	Pan_troglodytes_schweinfurthii	Vincent
Vincent_13.g.vcf.gz	703670bf7fd1bb44acb0bab558173fd5	Pan_troglodytes_schweinfurthii	Vincent
Vincent_14.g.vcf.gz	90434f2308a078ad8b6638a448d66b63	Pan_troglodytes_schweinfurthii	Vincent
Vincent_15.g.vcf.gz	0e75c0706ffdb287b6321fc302b87416	Pan_troglodytes_schweinfurthii	Vincent
Vincent_16.g.vcf.gz	7579983eb66dc8d9c1d5f748e54a3bf9	Pan_troglodytes_schweinfurthii	Vincent
Vincent_17.g.vcf.gz	9788f78673967b1e67a78c6f06b486e8	Pan_troglodytes_schweinfurthii	Vincent
Vincent_18.g.vcf.gz	61e919ee397e40eade77c23d913b0bd8	Pan_troglodytes_schweinfurthii	Vincent
Vincent_19.g.vcf.gz	1a3606376531cade16cd7df47430476e	Pan_troglodytes_schweinfurthii	Vincent
Vincent_20.g.vcf.gz	b4f6157be042f70b72fd0fc83fc15f0b	Pan_troglodytes_schweinfurthii	Vincent
Vincent_21.g.vcf.gz	7087a509e674326511020f0495d34d40	Pan_troglodytes_schweinfurthii	Vincent
Vincent_22.g.vcf.gz	74ec2a24f0f25bdaa70525e98fc2ff7e	Pan_troglodytes_schweinfurthii	Vincent
Vincent_X.g.vcf.gz	5f1cbec4d2b9bc5ea0cb2dd8ac7d9c1a	Pan_troglodytes_schweinfurthii	Vincent
Vincent_Y.g.vcf.gz	214413c925213cf64933be6b78b64687	Pan_troglodytes_schweinfurthii	Vincent
Vincent.merge.cram	d61a91e8b76292bcc2592c10ae4c1803	Pan_troglodytes_schweinfurthii	Vincent
Washu_1.g.vcf.gz	9bd2228ecdf8488a48a7d33ea3c1f203	Pan_troglodytes_schweinfurthii	Washu
Washu_2.g.vcf.gz	6cab34f28f237c38b5851e0fdb4d56b7	Pan_troglodytes_schweinfurthii	Washu
Washu_3.g.vcf.gz	99790a1e5a5ac9c7b8f391911bc826f2	Pan_troglodytes_schweinfurthii	Washu
Washu_4.g.vcf.gz	990f3fcc974a6d06ebce9730175625fd	Pan_troglodytes_schweinfurthii	Washu
Washu_5.g.vcf.gz	3523a4221c931b9f5c5f711d13a7b581	Pan_troglodytes_schweinfurthii	Washu
Washu_6.g.vcf.gz	917a9a71246c9c1fe2fbe36554c5905d	Pan_troglodytes_schweinfurthii	Washu
[truncated: 6,094 more rows]
